# Supplementary material for: Review of the millipede genus Orthomorpha Bollman, 1893 (Diplopoda, Polydesmida, Paradoxosomatidae) in Vietnam, with several new records and descriptions of two new species
Source: Zookeys. 2019 Dec 10;898:121–58. doi: 10.3897/zookeys.898.39265 (PMC6917625; doi:10.3897/zookeys.898.39265)
Supplement: XML Treatment for Orthomorpha arboricola [file zookeys.898.39265-treatment1.xml]

<!DOCTYPE tp:taxon-treatment
  PUBLIC "-//TaxonX//DTD Taxonomic Treatment Publishing DTD v0 20100105//EN" "tax-treatment-NSO.dtd">
<tp:taxon-treatment xmlns:tp="http://www.plazi.org/taxpub"><tp:treatment-meta><kwd-group><label>Taxon classification</label><kwd><named-content xmlns:xlink="http://www.w3.org/1999/xlink" content-type="kingdom">Animalia</named-content></kwd><kwd><named-content xmlns:xlink="http://www.w3.org/1999/xlink" content-type="order">Polydesmida</named-content></kwd><kwd><named-content xmlns:xlink="http://www.w3.org/1999/xlink" content-type="family">Paradoxosomatidae</named-content></kwd></kwd-group><mixed-citation publication-type="journal"><person-group><name><surname>Likhitrakarn</surname><given-names>Natdanai</given-names></name><name><surname>Golovatch</surname><given-names>Sergei I.</given-names></name><name><surname>Semenyuk</surname><given-names>Irina</given-names></name><name><surname>Efeykin</surname><given-names>Boris D.</given-names></name><name><surname>Panha</surname><given-names>Somsak</given-names></name></person-group><article-title>Review of the millipede genus <italic><tp:taxon-name><tp:taxon-name-part taxon-name-part-type="genus" reg="Orthomorpha">Orthomorpha</tp:taxon-name-part></tp:taxon-name></italic> Bollman, 1893 (<tp:taxon-name><tp:taxon-name-part taxon-name-part-type="class">Diplopoda</tp:taxon-name-part></tp:taxon-name>, <tp:taxon-name><tp:taxon-name-part taxon-name-part-type="order">Polydesmida</tp:taxon-name-part></tp:taxon-name>, <tp:taxon-name><tp:taxon-name-part taxon-name-part-type="family">Paradoxosomatidae</tp:taxon-name-part></tp:taxon-name>) in Vietnam, with several new records and descriptions of two new species</article-title><source>Zookeys</source><day>10</day><month>12</month><year>2019</year><volume>898</volume><fpage>121</fpage><lpage>158</lpage><pub-id pub-id-type="doi">10.3897/zookeys.898.39265</pub-id></mixed-citation></tp:treatment-meta><tp:nomenclature><tp:taxon-name><object-id xmlns:xlink="http://www.w3.org/1999/xlink" content-type="arpha" xlink:type="simple">18200CCA-A9A7-5844-9398-1F373C4B79E1</object-id>
                <tp:taxon-name-part taxon-name-part-type="genus" reg="Orthomorpha">Orthomorpha</tp:taxon-name-part>
                <tp:taxon-name-part taxon-name-part-type="species" reg="arboricola">arboricola</tp:taxon-name-part>
              </tp:taxon-name><tp:taxon-authority>(Attems, 1937)</tp:taxon-authority><xref ref-type="fig" rid="F1">Figs 1</xref><xref ref-type="fig" rid="F2">, 2</xref><tp:nomenclature-citation-list><tp:nomenclature-citation><tp:taxon-name>
                    <tp:taxon-name-part taxon-name-part-type="genus" reg="Pratinus">Pratinus</tp:taxon-name-part> <tp:taxon-name-part taxon-name-part-type="species" reg="arboricola">arboricola</tp:taxon-name-part></tp:taxon-name><comment>Attems, 1937: 120 (D).</comment></tp:nomenclature-citation><tp:nomenclature-citation><tp:taxon-name>
                    <tp:taxon-name-part taxon-name-part-type="genus" reg="Pratinus">Pratinus</tp:taxon-name-part> <tp:taxon-name-part taxon-name-part-type="species" reg="arboricola">arboricola</tp:taxon-name-part></tp:taxon-name><comment>– <xref ref-type="bibr" rid="B4">Attems 1938</xref>: 222 (D).</comment></tp:nomenclature-citation><tp:nomenclature-citation><tp:taxon-name>
                    <tp:taxon-name-part taxon-name-part-type="genus" reg="Orthomorpha">Orthomorpha</tp:taxon-name-part> <tp:taxon-name-part taxon-name-part-type="species" reg="arboricola">arboricola</tp:taxon-name-part></tp:taxon-name><comment>– <xref ref-type="bibr" rid="B19">Jeekel 1963</xref>: 265 (M); <xref ref-type="bibr" rid="B20">1964</xref>: 361 (M, D); <xref ref-type="bibr" rid="B21">1968</xref>: 56 (M); <xref ref-type="bibr" rid="B12">Enghoff et al. 2004</xref>: 38 (M); <xref ref-type="bibr" rid="B13">Golovatch 1998</xref>: 42 (D); <xref ref-type="bibr" rid="B23">Likhitrakarn et al. 2011</xref>: 18 (D).</comment></tp:nomenclature-citation></tp:nomenclature-citation-list></tp:nomenclature><tp:treatment-sec sec-type="Old records" id="SECID0EHKAE"><title>Old records.</title><p>Vietnam, Lamdong Province, Dalat, 1,500 m a.s.l.; Lamdong Province, Langbian Mountain, Trąm Hành (= Arbre-Broyé) (<xref ref-type="bibr" rid="B3">Attems 1937</xref>, <xref ref-type="bibr" rid="B4">1938</xref>).</p></tp:treatment-sec><tp:treatment-sec sec-type="material" id="SECID0EVKAE"><title>New material examined.</title><p>2 ♂ (<abbrev xmlns:xlink="http://www.w3.org/1999/xlink" content-type="institution" xlink:title="Zoological Museum, State University of Moscow" id="ABBRID0E2KAE" xlink:type="simple">ZMUM</abbrev>), Vietnam, Khanh Hoa Province, Hon Ba Nature Reserve, <named-content xmlns:xlink="http://www.w3.org/1999/xlink" content-type="dwc:verbatimCoordinates" xlink:type="simple"><named-content content-type="geo-json" specific-use="{&#34;type&#34;:&#34;Point&#34;,&#34;coordinates&#34;:[108.945833,12.117222]}" id="NCID0EDLAE" xlink:type="simple">12°07'02"N, 108°56'45"E</named-content></named-content>, 1,550 m a.s.l., mixed mossy forest on mountain ridge, on forest floor, night time, 27.VI.2018, I. Semenyuk leg.</p></tp:treatment-sec><tp:treatment-sec sec-type="Descriptive notes" id="SECID0EILAE"><title>Descriptive notes.</title><p>Length 40–41 mm (♂), width of midbody pro- and metazonae 2.7–2.8 and 4.3–4.4 mm (♂), respectively.</p><p>Live colouration (Fig. <xref ref-type="fig" rid="F1">1A</xref>) and colouration in alcohol, after one year of preservation, similar, only slightly faded in fixed material, yellow-brown to brown (Fig. <xref ref-type="fig" rid="F1">1B–F</xref>), paraterga, most of mid-dorsal parts of metaterga and tip of epiproct orange-yellow to light yellow, legs and sterna light dark brown to light yellowish, antennae blackish (Fig. <xref ref-type="fig" rid="F1">1A, B</xref>).</p><p>All characters as in the available descriptions (<xref ref-type="bibr" rid="B3">Attems 1937</xref>; <xref ref-type="bibr" rid="B23">Likhitrakarn et al. 2011</xref>), except as follows. Posterior (postsulcus) transverse row of 3(4)+3(4) low, setigerous, oblong, rounded tubercles on postcollum metaterga. A prominent, tongue-shaped, rounded, setose cone or lobe between ♂ coxae 4 (Fig. <xref ref-type="fig" rid="F1">1I, J</xref>). Pleurosternal carinae complete crests only on segments 2–4 (♂) (Fig. <xref ref-type="fig" rid="F1">1B, D</xref>), each with an evident sharp denticle caudally, thereafter increasingly reduced until segment 11. Solenophore tip very faintly bidentate, with terminal tooth bearing a minute denticle at base (Fig. <xref ref-type="fig" rid="F2">2</xref>); solenomere long and flagelliform, as usual in the genus.</p><fig id="F1" position="float" orientation="portrait"><object-id xmlns:xlink="http://www.w3.org/1999/xlink" content-type="doi" xlink:type="simple">10.3897/zookeys.898.39265.figure1</object-id><object-id xmlns:xlink="http://www.w3.org/1999/xlink" content-type="arpha" xlink:type="simple">9A36839A-917C-5E7F-86BA-F4008F0C67B3</object-id><label>Figure 1.</label><caption><p><italic><tp:taxon-name><tp:taxon-name-part taxon-name-part-type="genus" reg="Orthomorpha">Orthomorpha</tp:taxon-name-part> <tp:taxon-name-part taxon-name-part-type="species" reg="arboricola">arboricola</tp:taxon-name-part></tp:taxon-name></italic> (Attems, 1937), ♂ from Hon Ba National Park <bold>A</bold> habitus and live colouration <bold>B, C</bold> anterior part of body, dorsal and lateral views, respectively <bold>D, E</bold> segments 10 and 11, dorsal and lateral views, respectively <bold>F–H</bold> posterior part of body, dorsal, ventral and lateral views, respectively <bold>I, J</bold> sternal cone between coxae 4, subcaudal and sublateral views, respectively.</p></caption><graphic xmlns:xlink="http://www.w3.org/1999/xlink" xlink:href="zookeys-898-121-g001.jpg" position="float" orientation="portrait" xlink:type="simple" id="oo_363856.jpg"><uri content-type="original_file" xlink:type="simple">https://binary.pensoft.net/fig/363856</uri></graphic></fig></tp:treatment-sec><tp:treatment-sec sec-type="remarks" id="SECID0ETNAE"><title>Remarks.</title><p>This species is known not only from type material from southern Vietnam (Dalat and Peak Lang Biang, at both sites found to coexist with <italic><tp:taxon-name><tp:taxon-name-part taxon-name-part-type="genus" reg="Orthomorpha">O.</tp:taxon-name-part> <tp:taxon-name-part taxon-name-part-type="species" reg="rotundicollis">rotundicollis</tp:taxon-name-part></tp:taxon-name></italic> (Attems, 1937)), but also from the new samples cited above. The types have recently been redescribed by <xref ref-type="bibr" rid="B23">Likhitrakarn et al. (2011)</xref>, while the above new material shows only minor variations.</p><fig id="F2" position="float" orientation="portrait"><object-id xmlns:xlink="http://www.w3.org/1999/xlink" content-type="doi" xlink:type="simple">10.3897/zookeys.898.39265.figure2</object-id><object-id xmlns:xlink="http://www.w3.org/1999/xlink" content-type="arpha" xlink:type="simple">9B257451-3273-5C54-A6A5-1E423523C6E4</object-id><label>Figure 2.</label><caption><p><italic><tp:taxon-name><tp:taxon-name-part taxon-name-part-type="genus" reg="Orthomorpha">Orthomorpha</tp:taxon-name-part> <tp:taxon-name-part taxon-name-part-type="species" reg="arboricola">arboricola</tp:taxon-name-part></tp:taxon-name></italic> (Attems, 1937), left gonopod <bold>A, B</bold> mesal and lateral views, respectively <bold>C</bold> tip of right gonopod, lateral view. Scale bars: 0.5 mm.</p></caption><graphic xmlns:xlink="http://www.w3.org/1999/xlink" xlink:href="zookeys-898-121-g002.jpg" position="float" orientation="portrait" xlink:type="simple" id="oo_363857.jpg"><uri content-type="original_file" xlink:type="simple">https://binary.pensoft.net/fig/363857</uri></graphic></fig></tp:treatment-sec><ref-list><ref id="B4"><mixed-citation xmlns:xlink="http://www.w3.org/1999/xlink" xlink:type="simple"><person-group><name name-style="western"><surname>Attems</surname><given-names>C</given-names></name></person-group> (<year>1938</year>) <article-title>Die von Dr. C. Dawydoff in Französisch Indochina gesammelten Myriopodenov.</article-title><source>Mémoires du Muséum national d’Histoire naturelle, Nouvelle Série</source><volume>6</volume>: <fpage>187</fpage>–<lpage>321</lpage>.</mixed-citation></ref><ref id="B19"><mixed-citation xmlns:xlink="http://www.w3.org/1999/xlink" xlink:type="simple"><person-group><name name-style="western"><surname>Jeekel</surname><given-names>CAW</given-names></name></person-group> (<year>1963</year>) <article-title><tp:taxon-name><tp:taxon-name-part taxon-name-part-type="family">Paradoxosomatidae</tp:taxon-name-part></tp:taxon-name> from Borneo (<tp:taxon-name><tp:taxon-name-part taxon-name-part-type="class">Diplopoda</tp:taxon-name-part></tp:taxon-name>, <tp:taxon-name><tp:taxon-name-part taxon-name-part-type="order">Polydesmida</tp:taxon-name-part></tp:taxon-name>).</article-title><source>Tijdschrift voor Entomologie</source><volume>106</volume>: <fpage>205</fpage>–<lpage>283</lpage>.</mixed-citation></ref><ref id="B20"><mixed-citation xmlns:xlink="http://www.w3.org/1999/xlink" xlink:type="simple"><person-group><name name-style="western"><surname>Jeekel</surname><given-names>CAW</given-names></name></person-group> (<year>1964</year>) <article-title>A new species of <italic><tp:taxon-name><tp:taxon-name-part taxon-name-part-type="genus">Orthomorpha</tp:taxon-name-part></tp:taxon-name></italic> Bollman from Thailand observed in migration, with taxonomic notes on the genus (<tp:taxon-name><tp:taxon-name-part taxon-name-part-type="class">Diplopoda</tp:taxon-name-part></tp:taxon-name>).</article-title><source>Tijdschrift voor Entomologie</source><volume>107</volume>: <fpage>355</fpage>–<lpage>364</lpage>.</mixed-citation></ref><ref id="B21"><mixed-citation xmlns:xlink="http://www.w3.org/1999/xlink" xlink:type="simple"><person-group><name name-style="western"><surname>Jeekel</surname><given-names>CAW</given-names></name></person-group> (<year>1968</year>) <source>On the Classification and Geographical Distribution of the Family <tp:taxon-name><tp:taxon-name-part taxon-name-part-type="family">Paradoxosomatidae</tp:taxon-name-part></tp:taxon-name> (<tp:taxon-name><tp:taxon-name-part taxon-name-part-type="class">Diplopoda</tp:taxon-name-part></tp:taxon-name>, <tp:taxon-name><tp:taxon-name-part taxon-name-part-type="order">Polydesmida</tp:taxon-name-part></tp:taxon-name>).</source><publisher-name>Academisch Proefschrift (PhD Thesis</publisher-name>, <publisher-loc>privately published), Rotterdam</publisher-loc>, <size units="page">162 pp</size>.</mixed-citation></ref><ref id="B12"><mixed-citation xmlns:xlink="http://www.w3.org/1999/xlink" xlink:type="simple"><person-group><name name-style="western"><surname>Enghoff</surname><given-names>H</given-names></name><name name-style="western"><surname>Golovatch</surname><given-names>SI</given-names></name><name name-style="western"><surname>Nguyen</surname><given-names>DA</given-names></name></person-group> (<year>2004</year>) <article-title>A review of the millipede fauna of Vietnam (<tp:taxon-name><tp:taxon-name-part taxon-name-part-type="class">Diplopoda</tp:taxon-name-part></tp:taxon-name>).</article-title><source><tp:taxon-name><tp:taxon-name-part taxon-name-part-type="phylum">Arthropoda</tp:taxon-name-part></tp:taxon-name> Selecta</source><volume>13</volume>(<issue>1–2</issue>): <fpage>29</fpage>–<lpage>43</lpage>.</mixed-citation></ref><ref id="B13"><mixed-citation xmlns:xlink="http://www.w3.org/1999/xlink" xlink:type="simple"><person-group><name name-style="western"><surname>Golovatch</surname><given-names>SI</given-names></name></person-group> (<year>1998</year>) On several new or poorly-known Oriental <tp:taxon-name><tp:taxon-name-part taxon-name-part-type="family">Paradoxosomatidae</tp:taxon-name-part></tp:taxon-name> (<tp:taxon-name><tp:taxon-name-part taxon-name-part-type="class">Diplopoda</tp:taxon-name-part></tp:taxon-name><tp:taxon-name><tp:taxon-name-part taxon-name-part-type="order">Polydesmida</tp:taxon-name-part></tp:taxon-name>), VI. <tp:taxon-name><tp:taxon-name-part taxon-name-part-type="phylum">Arthropoda</tp:taxon-name-part></tp:taxon-name> Selecta 6(3–4): 35–46 [for 1997].</mixed-citation></ref><ref id="B23"><mixed-citation xmlns:xlink="http://www.w3.org/1999/xlink" xlink:type="simple"><person-group><name name-style="western"><surname>Likhitrakarn</surname><given-names>N</given-names></name><name name-style="western"><surname>Golovatch</surname><given-names>SI</given-names></name><name name-style="western"><surname>Panha</surname><given-names>S</given-names></name></person-group> (<year>2011</year>) <article-title>Revision of the Southeast Asian millipede genus <italic><tp:taxon-name><tp:taxon-name-part taxon-name-part-type="genus">Orthomorpha</tp:taxon-name-part></tp:taxon-name></italic> Bollman, 1893, with the proposal of a new genus (<tp:taxon-name><tp:taxon-name-part taxon-name-part-type="class">Diplopoda</tp:taxon-name-part></tp:taxon-name>, <tp:taxon-name><tp:taxon-name-part taxon-name-part-type="order">Polydesmida</tp:taxon-name-part></tp:taxon-name>, <tp:taxon-name><tp:taxon-name-part taxon-name-part-type="family">Paradoxosomatidae</tp:taxon-name-part></tp:taxon-name>).</article-title><source>ZooKeys</source><volume>131</volume>: <fpage>1</fpage>–<lpage>161</lpage>. <ext-link xlink:type="simple" ext-link-type="doi" xlink:href="10.3897/zookeys.131.1921">https://doi.org/10.3897/zookeys.131.1921</ext-link></mixed-citation></ref><ref id="B3"><mixed-citation xmlns:xlink="http://www.w3.org/1999/xlink" xlink:type="simple"><person-group><name name-style="western"><surname>Attems</surname><given-names>C</given-names></name></person-group> (<year>1937</year>) <article-title><tp:taxon-name><tp:taxon-name-part taxon-name-part-type="subphylum">Myriapoda</tp:taxon-name-part></tp:taxon-name> 3. <tp:taxon-name><tp:taxon-name-part taxon-name-part-type="superfamily">Polydesmoidea</tp:taxon-name-part></tp:taxon-name> I. Fam. <tp:taxon-name><tp:taxon-name-part taxon-name-part-type="family">Strongylosomidae</tp:taxon-name-part></tp:taxon-name>.</article-title><source>Das Tierreich</source><volume>68</volume>: <fpage>1</fpage>–<lpage>300</lpage>.</mixed-citation></ref></ref-list></tp:taxon-treatment>
