# Supplementary material for: Review of the millipede genus Orthomorpha Bollman, 1893 (Diplopoda, Polydesmida, Paradoxosomatidae) in Vietnam, with several new records and descriptions of two new species
Source: Zookeys. 2019 Dec 10;898:121–58. doi: 10.3897/zookeys.898.39265 (PMC6917625; doi:10.3897/zookeys.898.39265)
Supplement: XML Treatment for Orthomorpha rotundicollis [file zookeys.898.39265-treatment5.xml]

<!DOCTYPE tp:taxon-treatment
  PUBLIC "-//TaxonX//DTD Taxonomic Treatment Publishing DTD v0 20100105//EN" "tax-treatment-NSO.dtd">
<tp:taxon-treatment xmlns:tp="http://www.plazi.org/taxpub"><tp:treatment-meta><kwd-group><label>Taxon classification</label><kwd><named-content xmlns:xlink="http://www.w3.org/1999/xlink" content-type="kingdom">Animalia</named-content></kwd><kwd><named-content xmlns:xlink="http://www.w3.org/1999/xlink" content-type="order">Polydesmida</named-content></kwd><kwd><named-content xmlns:xlink="http://www.w3.org/1999/xlink" content-type="family">Paradoxosomatidae</named-content></kwd></kwd-group><mixed-citation publication-type="journal"><person-group><name><surname>Likhitrakarn</surname><given-names>Natdanai</given-names></name><name><surname>Golovatch</surname><given-names>Sergei I.</given-names></name><name><surname>Semenyuk</surname><given-names>Irina</given-names></name><name><surname>Efeykin</surname><given-names>Boris D.</given-names></name><name><surname>Panha</surname><given-names>Somsak</given-names></name></person-group><article-title>Review of the millipede genus <italic><tp:taxon-name><tp:taxon-name-part taxon-name-part-type="genus" reg="Orthomorpha">Orthomorpha</tp:taxon-name-part></tp:taxon-name></italic> Bollman, 1893 (<tp:taxon-name><tp:taxon-name-part taxon-name-part-type="class">Diplopoda</tp:taxon-name-part></tp:taxon-name>, <tp:taxon-name><tp:taxon-name-part taxon-name-part-type="order">Polydesmida</tp:taxon-name-part></tp:taxon-name>, <tp:taxon-name><tp:taxon-name-part taxon-name-part-type="family">Paradoxosomatidae</tp:taxon-name-part></tp:taxon-name>) in Vietnam, with several new records and descriptions of two new species</article-title><source>Zookeys</source><day>10</day><month>12</month><year>2019</year><volume>898</volume><fpage>121</fpage><lpage>158</lpage><pub-id pub-id-type="doi">10.3897/zookeys.898.39265</pub-id></mixed-citation></tp:treatment-meta><tp:nomenclature><tp:taxon-name><object-id xmlns:xlink="http://www.w3.org/1999/xlink" content-type="arpha" xlink:type="simple">0686CEAA-93F2-5642-9EE0-690F509C7480</object-id>
                <tp:taxon-name-part taxon-name-part-type="genus" reg="Orthomorpha">Orthomorpha</tp:taxon-name-part>
                <tp:taxon-name-part taxon-name-part-type="species" reg="rotundicollis">rotundicollis</tp:taxon-name-part>
              </tp:taxon-name><tp:taxon-authority>(Attems, 1937)</tp:taxon-authority><xref ref-type="fig" rid="F3">Figs 3</xref><xref ref-type="fig" rid="F4">, 4</xref><xref ref-type="fig" rid="F5">, 5</xref><tp:nomenclature-citation-list><tp:nomenclature-citation><tp:taxon-name>
                    <tp:taxon-name-part taxon-name-part-type="genus" reg="Pratinus">Pratinus</tp:taxon-name-part> <tp:taxon-name-part taxon-name-part-type="species" reg="rotundicollis">rotundicollis</tp:taxon-name-part></tp:taxon-name><comment>Attems, 1937: 118 (D).</comment></tp:nomenclature-citation><tp:nomenclature-citation><tp:taxon-name>
                    <tp:taxon-name-part taxon-name-part-type="genus" reg="Pratinus">Pratinus</tp:taxon-name-part> <tp:taxon-name-part taxon-name-part-type="species" reg="rotundicollis">rotundicollis</tp:taxon-name-part></tp:taxon-name><comment>– <xref ref-type="bibr" rid="B4">Attems 1938</xref>: 217 (D); <xref ref-type="bibr" rid="B5">1953</xref>: 179 (R).</comment></tp:nomenclature-citation><tp:nomenclature-citation><tp:taxon-name>
                    <tp:taxon-name-part taxon-name-part-type="genus" reg="Pratinus">Pratinus</tp:taxon-name-part> <tp:taxon-name-part taxon-name-part-type="species" reg="tuberculatus">tuberculatus</tp:taxon-name-part></tp:taxon-name><comment>Attems, 1937: 119 (D). Synonymized by <xref ref-type="bibr" rid="B23">Likhitrakarn et al. (2011)</xref>.</comment></tp:nomenclature-citation><tp:nomenclature-citation><tp:taxon-name>
                    <tp:taxon-name-part taxon-name-part-type="genus" reg="Pratinus">Pratinus</tp:taxon-name-part> <tp:taxon-name-part taxon-name-part-type="species" reg="tuberculatus">tuberculatus</tp:taxon-name-part></tp:taxon-name><comment>– <xref ref-type="bibr" rid="B4">Attems 1938</xref>: 219 (D).</comment></tp:nomenclature-citation><tp:nomenclature-citation><tp:taxon-name>
                    <tp:taxon-name-part taxon-name-part-type="genus" reg="Orthomorpha">Orthomorpha</tp:taxon-name-part> <tp:taxon-name-part taxon-name-part-type="species" reg="rotundicollis">rotundicollis</tp:taxon-name-part></tp:taxon-name><comment>– <xref ref-type="bibr" rid="B19">Jeekel 1963</xref>: 265 (M); <xref ref-type="bibr" rid="B20">1964</xref>: 361 (M, D); <xref ref-type="bibr" rid="B21">1968</xref>: 56 (M); <xref ref-type="bibr" rid="B16">Hoffman 1973</xref>: 363 (M); <xref ref-type="bibr" rid="B17">1977</xref>: 700 (M); <xref ref-type="bibr" rid="B13">Golovatch 1998</xref>: 42 (M, D); <xref ref-type="bibr" rid="B12">Enghoff et al. 2004</xref>: 38 (M, R); <xref ref-type="bibr" rid="B23">Likhitrakarn et al. 2011</xref>: 61 (D).</comment></tp:nomenclature-citation><tp:nomenclature-citation><tp:taxon-name>
                    <tp:taxon-name-part taxon-name-part-type="genus" reg="Orthomorpha">Orthomorpha</tp:taxon-name-part> <tp:taxon-name-part taxon-name-part-type="species" reg="tuberculata">tuberculata</tp:taxon-name-part></tp:taxon-name><comment>– <xref ref-type="bibr" rid="B19">Jeekel 1963</xref>: 265 (M); <xref ref-type="bibr" rid="B20">1964</xref>: 361 (M, D); <xref ref-type="bibr" rid="B21">1968</xref>: 56 (M); <xref ref-type="bibr" rid="B17">Hoffman 1977</xref>: 700 (M); <xref ref-type="bibr" rid="B13">Golovatch 1998</xref>: 42 (M, D); <xref ref-type="bibr" rid="B12">Enghoff et al. 2004</xref>: 39 (M, R).</comment></tp:nomenclature-citation></tp:nomenclature-citation-list></tp:nomenclature><tp:treatment-sec sec-type="Old records" id="SECID0EEGAG"><title>Old records.</title><p>Vietnam, Lam Dong Province, Lang Biang Mountain, Tram Hanh (=Arbre-Broye), 1,500 m; Dalat, 1,500 (<xref ref-type="bibr" rid="B3">Attems 1937</xref>, <xref ref-type="bibr" rid="B4">1938</xref>); Laos, Xiangkhoang Province, Xiangkhoang Plateau, Xiang Kuang (<xref ref-type="bibr" rid="B5">Attems 1953</xref>).</p></tp:treatment-sec><tp:treatment-sec sec-type="material" id="SECID0EWGAG"><title>New material examined.</title><p>1 ♂ (yellow morph, <abbrev xmlns:xlink="http://www.w3.org/1999/xlink" content-type="institution" xlink:title="Zoological Museum, State University of Moscow" id="ABBRID0E3GAG" xlink:type="simple">ZMUM</abbrev> Rd 4215), Vietnam, Dong Nai Province, Cat Tien National Park, <named-content xmlns:xlink="http://www.w3.org/1999/xlink" content-type="dwc:verbatimCoordinates" xlink:type="simple"><named-content content-type="geo-json" specific-use="{&#34;type&#34;:&#34;Point&#34;,&#34;coordinates&#34;:[107.427500,11.426944]}" id="NCID0EEHAG" xlink:type="simple">11°25'37"N, 107°25'39"E</named-content></named-content>, 140 m a.s.l., lowland monsoon tropical forest with dominating <italic><tp:taxon-name><tp:taxon-name-part taxon-name-part-type="genus" reg="Lagerstroemia">Lagerstroemia</tp:taxon-name-part> <tp:taxon-name-part taxon-name-part-type="species" reg="calyculata">calyculata</tp:taxon-name-part></tp:taxon-name></italic> and <italic><tp:taxon-name><tp:taxon-name-part taxon-name-part-type="genus" reg="Afzelia">Afzelia</tp:taxon-name-part> <tp:taxon-name-part taxon-name-part-type="species" reg="xylocarpa">xylocarpa</tp:taxon-name-part></tp:taxon-name></italic>, on bush, daytime, 7.X.2016; 1 ♂ (yellow morph, <abbrev xmlns:xlink="http://www.w3.org/1999/xlink" content-type="institution" xlink:title="Zoological Museum, State University of Moscow" id="ABBRID0E6HAG" xlink:type="simple">ZMUM</abbrev> Rd 4217), same locality, under log, daytime, 6.V.2015; 1 ♂ (red morph, <abbrev xmlns:xlink="http://www.w3.org/1999/xlink" content-type="institution" xlink:title="Zoological Museum, State University of Moscow" id="ABBRID0EEIAG" xlink:type="simple">ZMUM</abbrev> Rd 4218), same locality, on forest floor, daytime, 10.V.2015; 1 ♂ (red morph, <abbrev xmlns:xlink="http://www.w3.org/1999/xlink" content-type="institution" xlink:title="Zoological Museum, State University of Moscow" id="ABBRID0EJIAG" xlink:type="simple">ZMUM</abbrev> Rd 4221), same locality, on bush, daytime, 3.VI.2015; 1 ♂ (red morph, <abbrev xmlns:xlink="http://www.w3.org/1999/xlink" content-type="institution" xlink:title="Zoological Museum, State University of Moscow" id="ABBRID0EOIAG" xlink:type="simple">ZMUM</abbrev> Rd 4222), same locality, on tree trunk, night time, 29.06.2015; 1 ♂ (red morph, <abbrev xmlns:xlink="http://www.w3.org/1999/xlink" content-type="institution" xlink:title="Zoological Museum, State University of Moscow" id="ABBRID0ETIAG" xlink:type="simple">ZMUM</abbrev>), same locality, hilly area with mainly bamboo forest, <named-content xmlns:xlink="http://www.w3.org/1999/xlink" content-type="dwc:verbatimCoordinates" xlink:type="simple"><named-content content-type="geo-json" specific-use="{&#34;type&#34;:&#34;Point&#34;,&#34;coordinates&#34;:[107.221111,11.380556]}" id="NCID0E2IAG" xlink:type="simple">11°22'50"N, 107°13'16"E</named-content></named-content>, 110 m a.s.l., in leaf litter, daytime, 29.VI.2017; 1 ♂ (red morph, <abbrev xmlns:xlink="http://www.w3.org/1999/xlink" content-type="institution" xlink:title="Zoological Museum, State University of Moscow" id="ABBRID0EAJAG" xlink:type="simple">ZMUM</abbrev>), same locality but light open forest with highly dominating <italic><tp:taxon-name><tp:taxon-name-part taxon-name-part-type="genus" reg="Lagerstroemia">L.</tp:taxon-name-part> <tp:taxon-name-part taxon-name-part-type="species" reg="calyculata">calyculata</tp:taxon-name-part></tp:taxon-name></italic>, <named-content xmlns:xlink="http://www.w3.org/1999/xlink" content-type="dwc:verbatimCoordinates" xlink:type="simple"><named-content content-type="geo-json" specific-use="{&#34;type&#34;:&#34;Point&#34;,&#34;coordinates&#34;:[107.376111,11.414167]}" id="NCID0ETJAG" xlink:type="simple">11°24'51"N, 107°22'34"E</named-content></named-content>, 130 m a.s.l., on tree trunk, daytime, 20.09.2016; 1 ♂ (red morph, <abbrev xmlns:xlink="http://www.w3.org/1999/xlink" content-type="institution" xlink:title="Zoological Museum, State University of Moscow" id="ABBRID0EYJAG" xlink:type="simple">ZMUM</abbrev>), same locality, <named-content xmlns:xlink="http://www.w3.org/1999/xlink" content-type="dwc:verbatimCoordinates" xlink:type="simple"><named-content content-type="geo-json" specific-use="{&#34;type&#34;:&#34;Point&#34;,&#34;coordinates&#34;:[107.365833,11.452500]}" id="NCID0EAKAG" xlink:type="simple">11°27'09"N, 107°21'57"E</named-content></named-content>, lava cave, on excrements of <italic><tp:taxon-name><tp:taxon-name-part taxon-name-part-type="genus" reg="Hipposideros">Hipposideros</tp:taxon-name-part></tp:taxon-name></italic> sp.; 2 ♂, 1 ♀ (red morph, <abbrev xmlns:xlink="http://www.w3.org/1999/xlink" content-type="institution" xlink:title="Zoological Museum, State University of Moscow" id="ABBRID0EMKAG" xlink:type="simple">ZMUM</abbrev> Rd 4216), same locality, on concrete floor between huts in headquarters of National Park, <named-content xmlns:xlink="http://www.w3.org/1999/xlink" content-type="dwc:verbatimCoordinates" xlink:type="simple"><named-content content-type="geo-json" specific-use="{&#34;type&#34;:&#34;Point&#34;,&#34;coordinates&#34;:[107.427500,11.421111]}" id="NCID0EUKAG" xlink:type="simple">11°25'16"N, 107°25'39"E</named-content></named-content>, 120 m a.s.l., night time, 4.I.2015; 1 ♀ (red morph, <abbrev xmlns:xlink="http://www.w3.org/1999/xlink" content-type="institution" xlink:title="Zoological Museum, State University of Moscow" id="ABBRID0EZKAG" xlink:type="simple">ZMUM</abbrev> Rd 4219), same locality, <named-content xmlns:xlink="http://www.w3.org/1999/xlink" content-type="dwc:verbatimCoordinates" xlink:type="simple"><named-content content-type="geo-json" specific-use="{&#34;type&#34;:&#34;Point&#34;,&#34;coordinates&#34;:[107.427500,11.426944]}" id="NCID0EBLAG" xlink:type="simple">11°25'37"N, 107°25'39"E</named-content></named-content>, 140 m a.s.l., lowland monsoon tropical forest with dominating <italic><tp:taxon-name><tp:taxon-name-part taxon-name-part-type="genus" reg="Lagerstroemia">Lagerstroemia</tp:taxon-name-part> <tp:taxon-name-part taxon-name-part-type="species" reg="calyculata">calyculata</tp:taxon-name-part></tp:taxon-name></italic> and <italic><tp:taxon-name><tp:taxon-name-part taxon-name-part-type="genus" reg="Afzelia">Afzelia</tp:taxon-name-part> <tp:taxon-name-part taxon-name-part-type="species" reg="xylocarpa">xylocarpa</tp:taxon-name-part></tp:taxon-name></italic>, on tree trunk, daytime, 20.V.2015; 1 ♀ (yellow morph, <abbrev xmlns:xlink="http://www.w3.org/1999/xlink" content-type="institution" xlink:title="Zoological Museum, State University of Moscow" id="ABBRID0E3LAG" xlink:type="simple">ZMUM</abbrev>), same locality, on bush, night time, 14.VI.2015; 1 juv. (<abbrev xmlns:xlink="http://www.w3.org/1999/xlink" content-type="institution" xlink:title="Zoological Museum, State University of Moscow" id="ABBRID0EBMAG" xlink:type="simple">ZMUM</abbrev> Rd 4223), same locality, on tree trunk, night time, 9.VII.2015; 4 ♂, 2 ♀ (white form, <abbrev xmlns:xlink="http://www.w3.org/1999/xlink" content-type="institution" xlink:title="Zoological Museum, State University of Moscow" id="ABBRID0EGMAG" xlink:type="simple">ZMUM</abbrev>), Vietnam, Dong Nai Province, Thac Mai waterfall and hot spring area, <named-content xmlns:xlink="http://www.w3.org/1999/xlink" content-type="dwc:verbatimCoordinates" xlink:type="simple"><named-content content-type="geo-json" specific-use="{&#34;type&#34;:&#34;Point&#34;,&#34;coordinates&#34;:[107.406667,11.103333]}" id="NCID0EOMAG" xlink:type="simple">11°06'12"N, 107°24'24"E</named-content></named-content>, grassy recreation area near pond, in leaf litter, daytime, 01.VI.2018, all I. Semenyuk leg.</p></tp:treatment-sec><tp:treatment-sec sec-type="Descriptive notes" id="SECID0ETMAG"><title>Descriptive notes.</title><p>Length 29.0–38.5 mm (♂) or 31.5–40.5 mm (♀), width of midbody pro- and metazonae 2.3–2.8 and 3.5–4.3 mm (♂) or 2.8–3.3 and 3.6–4.9 mm (♀), respectively.</p><p>Colouration in alcohol, after one year of preservation, blackish to black-brown (Fig. <xref ref-type="fig" rid="F3">3A–F</xref>), paraterga and epiproct orange-yellow to light yellow; legs and sterna light yellow to light brown; antennae yellowish to dark brownish distally (Fig. <xref ref-type="fig" rid="F3">3A</xref>). Colour polymorphism evident, colouration of paraterga generally ranging from white or yellow to red in one and the same population (see also below under Remarks).</p><fig id="F3" position="float" orientation="portrait"><object-id xmlns:xlink="http://www.w3.org/1999/xlink" content-type="doi" xlink:type="simple">10.3897/zookeys.898.39265.figure3</object-id><object-id xmlns:xlink="http://www.w3.org/1999/xlink" content-type="arpha" xlink:type="simple">C1AF9219-B670-5711-9ED5-FAEFFF2882B8</object-id><label>Figure 3.</label><caption><p><italic><tp:taxon-name><tp:taxon-name-part taxon-name-part-type="genus" reg="Orthomorpha">Orthomorpha</tp:taxon-name-part> <tp:taxon-name-part taxon-name-part-type="species" reg="rotundicollis">rotundicollis</tp:taxon-name-part></tp:taxon-name></italic> (Attems, 1937), ♂ from Cat Tien National Park <bold>A, B</bold> anterior part of body, dorsal and lateral views, respectively <bold>C, D</bold> segments 10 and 11, dorsal and lateral views, respectively <bold>E–G</bold> posterior part of body, lateral, dorsal and ventral views, respectively <bold>H, I</bold> sternal cones between coxae 4, subcaudal and sublateral views, respectively.</p></caption><graphic xmlns:xlink="http://www.w3.org/1999/xlink" xlink:href="zookeys-898-121-g003.jpg" position="float" orientation="portrait" xlink:type="simple" id="oo_363858.jpg"><uri content-type="original_file" xlink:type="simple">https://binary.pensoft.net/fig/363858</uri></graphic></fig><p>Antennae rather long (Fig. <xref ref-type="fig" rid="F3">3A</xref>), projecting behind (♂) or reaching (♀) body segment 3 when stretched dorsally. Collum with caudal corner of paraterga dentiform, pointed, directed caudally, but not drawn past rear margin. Paraterga 2 broad, anterior edge rounded, lateral edge with two small incisions in anterior 1/3. Lateral edge of following paraterga with a small incision in anterior 1/3 (Fig. <xref ref-type="fig" rid="F3">3A, C, F</xref>) and caudal corner fully pointed, beak-like and slightly curved mesad, strongly produced behind rear tergal margin (Fig. <xref ref-type="fig" rid="F3">3A–G</xref>). Pleurosternal carinae complete crests with a sharp caudal tooth on segments 2–4, followings segments 5–10 each with an evident sharp denticle caudally, the latter gradually reduced to a small tooth until segment 15 (♂, ♀) (Fig. <xref ref-type="fig" rid="F3">3B, D, E</xref>). Epiproct (Fig. <xref ref-type="fig" rid="F3">3E–G</xref>) with evident apical papillae directed ventrocaudally.</p><p>Legs long and slender, midbody ones ca. 1.3–1.4 (♂) or 0.9–1.0 (♀) times as long as body height, ♂ tarsal brushes present on legs of segments 2–10, thereafter gradually thinning out until segment 16.</p><fig id="F4" position="float" orientation="portrait"><object-id xmlns:xlink="http://www.w3.org/1999/xlink" content-type="doi" xlink:type="simple">10.3897/zookeys.898.39265.figure4</object-id><object-id xmlns:xlink="http://www.w3.org/1999/xlink" content-type="arpha" xlink:type="simple">BF6101A4-5C0B-5E3A-BC22-253F9775E980</object-id><label>Figure 4.</label><caption><p><italic><tp:taxon-name><tp:taxon-name-part taxon-name-part-type="genus" reg="Orthomorpha">Orthomorpha</tp:taxon-name-part> <tp:taxon-name-part taxon-name-part-type="species" reg="rotundicollis">rotundicollis</tp:taxon-name-part></tp:taxon-name></italic> (Attems, 1937), left gonopod <bold>A, B</bold> mesal and lateral views, respectively. Scale bar: 0.5 mm.</p></caption><graphic xmlns:xlink="http://www.w3.org/1999/xlink" xlink:href="zookeys-898-121-g004.jpg" position="float" orientation="portrait" xlink:type="simple" id="oo_363859.jpg"><uri content-type="original_file" xlink:type="simple">https://binary.pensoft.net/fig/363859</uri></graphic></fig></tp:treatment-sec><tp:treatment-sec sec-type="remarks" id="SECID0ETPAG"><title>Remarks.</title><p>This species has recently been redescribed (<xref ref-type="bibr" rid="B23">Likhitrakarn et al. 2011</xref>), based on type material, and it is widespread from Luang Prabang Province, northern Laos to Cat Tien National Park, southern Vietnam (Fig. <xref ref-type="fig" rid="F19">19</xref>). The fresh specimens agree nearly fully with the available descriptions, except for the ♂ tarsal brushes being present until legs 10–14 vs. legs 5, and the pleurosternal carinae represented by small teeth gradually reduced until segment 15. These variations, as well as colour morphs, are certainly not more than infraspecific (cf. <xref ref-type="bibr" rid="B23">Likhitrakarn et al. 2011</xref>). One variety, <italic><tp:taxon-name><tp:taxon-name-part taxon-name-part-type="genus" reg="Orthomorpha"/><tp:taxon-name-part taxon-name-part-type="species" reg="subrotundicollis">subrotundicollis</tp:taxon-name-part></tp:taxon-name></italic> var. nov., is more disjunct morphologically, but not genetically, and is treated separately below.</p><p>The biology and behaviour of this species, referred to as <italic><tp:taxon-name><tp:taxon-name-part taxon-name-part-type="genus" reg="Orthomorpha">Orthomorpha</tp:taxon-name-part></tp:taxon-name></italic> sp., has recently been described in detail in Cat Tien National Park (<xref ref-type="bibr" rid="B31">Semenyuk and Tiunov 2018</xref>). Millipedes are abundant almost throughout the year with a slight decline in the dry season (winter and early spring). Juveniles start swarming in the rainy season, mainly on logs or other decaying wood debris, also in suspended soil in tree holes. Swarms are active mostly in the night but can often be seen also in the daytime. Juveniles of later instars do not swarm, but still tend to group.</p><fig id="F5" position="float" orientation="portrait"><object-id xmlns:xlink="http://www.w3.org/1999/xlink" content-type="doi" xlink:type="simple">10.3897/zookeys.898.39265.figure5</object-id><object-id xmlns:xlink="http://www.w3.org/1999/xlink" content-type="arpha" xlink:type="simple">B5821799-B2EB-5937-A3BB-DD8C5A770EF9</object-id><label>Figure 5.</label><caption><p><italic><tp:taxon-name><tp:taxon-name-part taxon-name-part-type="genus" reg="Orthomorpha">Orthomorpha</tp:taxon-name-part> <tp:taxon-name-part taxon-name-part-type="species" reg="rotundicollis">rotundicollis</tp:taxon-name-part></tp:taxon-name></italic> (Attems, 1937), left gonopod <bold>A, B</bold> lateral and mesal views, respectively <bold>C–F</bold> distal part, suboral, oral, sublateral and submesal views, respectively.</p></caption><graphic xmlns:xlink="http://www.w3.org/1999/xlink" xlink:href="zookeys-898-121-g005.jpg" position="float" orientation="portrait" xlink:type="simple" id="oo_363860.jpg"><uri content-type="original_file" xlink:type="simple">https://binary.pensoft.net/fig/363860</uri></graphic></fig></tp:treatment-sec><tp:treatment-sec><!--Section generated to contain objects referenced in tp:taxon-treatment.--><fig id="F19" position="float" orientation="portrait"><object-id xmlns:xlink="http://www.w3.org/1999/xlink" content-type="doi" xlink:type="simple">10.3897/zookeys.898.39265.figure19</object-id><object-id xmlns:xlink="http://www.w3.org/1999/xlink" content-type="arpha" xlink:type="simple">6919AEF5-9DA2-5E59-B10F-F25E4EB13559</object-id><label>Figure 19.</label><caption><p>Distributions of <italic><tp:taxon-name><tp:taxon-name-part taxon-name-part-type="genus" reg="Orthomorpha">Orthomorpha</tp:taxon-name-part></tp:taxon-name></italic> species (nine species or varieties, excluding the pantropical anthropochore <italic><tp:taxon-name><tp:taxon-name-part taxon-name-part-type="genus" reg="Orthomorpha">O.</tp:taxon-name-part> <tp:taxon-name-part taxon-name-part-type="species" reg="coarctata">coarctata</tp:taxon-name-part></tp:taxon-name></italic> (de Saussure, 1860)) recorded in Vietnam. <bold>Open triangle</bold><italic><tp:taxon-name><tp:taxon-name-part taxon-name-part-type="genus" reg="Orthomorpha">O.</tp:taxon-name-part> <tp:taxon-name-part taxon-name-part-type="species" reg="hydrobiologica">hydrobiologica</tp:taxon-name-part></tp:taxon-name></italic> Attems, 1930 <bold>Filled circle</bold><italic><tp:taxon-name><tp:taxon-name-part taxon-name-part-type="genus" reg="Orthomorpha">O.</tp:taxon-name-part> <tp:taxon-name-part taxon-name-part-type="species" reg="scabra">scabra</tp:taxon-name-part></tp:taxon-name></italic> Jeekel, 1964 <bold>Open circle</bold><italic><tp:taxon-name><tp:taxon-name-part taxon-name-part-type="genus" reg="Orthomorpha">O.</tp:taxon-name-part> <tp:taxon-name-part taxon-name-part-type="species" reg="scabra">scabra</tp:taxon-name-part></tp:taxon-name></italic>, <italic><tp:taxon-name><tp:taxon-name-part taxon-name-part-type="genus" reg="Orthomorpha"/><tp:taxon-name-part taxon-name-part-type="species" reg="grandis">grandis</tp:taxon-name-part></tp:taxon-name></italic> var. nov., <italic><tp:taxon-name><tp:taxon-name-part taxon-name-part-type="genus" reg="Orthomorpha">O.</tp:taxon-name-part> <tp:taxon-name-part taxon-name-part-type="species" reg="scabra">scabra</tp:taxon-name-part></tp:taxon-name></italic> Jeekel, 1964 and <italic><tp:taxon-name><tp:taxon-name-part taxon-name-part-type="genus" reg="Orthomorpha">O.</tp:taxon-name-part> <tp:taxon-name-part taxon-name-part-type="species" reg="rotundicollis">rotundicollis</tp:taxon-name-part></tp:taxon-name></italic> (Attems, 1937) <bold>Crossed square</bold><italic><tp:taxon-name><tp:taxon-name-part taxon-name-part-type="genus" reg="Orthomorpha">O.</tp:taxon-name-part> <tp:taxon-name-part taxon-name-part-type="species" reg="rotundicollis">rotundicollis</tp:taxon-name-part></tp:taxon-name></italic>, <italic><tp:taxon-name><tp:taxon-name-part taxon-name-part-type="genus" reg="Orthomorpha"/><tp:taxon-name-part taxon-name-part-type="species" reg="subrotundicollis">subrotundicollis</tp:taxon-name-part></tp:taxon-name></italic> var. nov., <italic><tp:taxon-name><tp:taxon-name-part taxon-name-part-type="genus" reg="Orthomorpha">O.</tp:taxon-name-part> <tp:taxon-name-part taxon-name-part-type="species" reg="caramel">caramel</tp:taxon-name-part></tp:taxon-name></italic> sp. nov. and <italic><tp:taxon-name><tp:taxon-name-part taxon-name-part-type="genus" reg="Orthomorpha">O.</tp:taxon-name-part> <tp:taxon-name-part taxon-name-part-type="species" reg="vietnamica">vietnamica</tp:taxon-name-part></tp:taxon-name></italic> sp. nov. <bold>Filled Inverted triangle</bold><italic><tp:taxon-name><tp:taxon-name-part taxon-name-part-type="genus" reg="Orthomorpha">O.</tp:taxon-name-part> <tp:taxon-name-part taxon-name-part-type="species" reg="glandulosa">glandulosa</tp:taxon-name-part></tp:taxon-name></italic> (Attems, 1937) <bold>Opened Inverted triangle</bold><italic><tp:taxon-name><tp:taxon-name-part taxon-name-part-type="genus" reg="Orthomorpha">O.</tp:taxon-name-part> <tp:taxon-name-part taxon-name-part-type="species" reg="scabra">scabra</tp:taxon-name-part></tp:taxon-name></italic> Jeekel, 1964 and <italic><tp:taxon-name><tp:taxon-name-part taxon-name-part-type="genus" reg="Orthomorpha">O.</tp:taxon-name-part> <tp:taxon-name-part taxon-name-part-type="species" reg="scabra">scabra</tp:taxon-name-part></tp:taxon-name>, <tp:taxon-name><tp:taxon-name-part taxon-name-part-type="genus" reg="Orthomorpha"/><tp:taxon-name-part taxon-name-part-type="species" reg="grandis">grandis</tp:taxon-name-part></tp:taxon-name></italic> var. nov. <bold>Open diamond</bold><italic><tp:taxon-name><tp:taxon-name-part taxon-name-part-type="genus" reg="Orthomorpha">O.</tp:taxon-name-part> <tp:taxon-name-part taxon-name-part-type="species" reg="glandulosa">glandulosa</tp:taxon-name-part></tp:taxon-name></italic> (Attems, 1937) and <italic><tp:taxon-name><tp:taxon-name-part taxon-name-part-type="genus" reg="Orthomorpha">O.</tp:taxon-name-part> <tp:taxon-name-part taxon-name-part-type="species" reg="hydrobiologica">hydrobiologica</tp:taxon-name-part></tp:taxon-name></italic> Attems, 1930 <bold>Filled diamond</bold><italic><tp:taxon-name><tp:taxon-name-part taxon-name-part-type="genus" reg="Orthomorpha">O.</tp:taxon-name-part> <tp:taxon-name-part taxon-name-part-type="species" reg="glandulosa">glandulosa</tp:taxon-name-part></tp:taxon-name></italic> (Attems, 1937) <bold>Open square</bold><italic><tp:taxon-name><tp:taxon-name-part taxon-name-part-type="genus" reg="Orthomorpha">O.</tp:taxon-name-part> <tp:taxon-name-part taxon-name-part-type="species" reg="arboricola">arboricola</tp:taxon-name-part></tp:taxon-name></italic> (Attems, 1937) and <italic><tp:taxon-name><tp:taxon-name-part taxon-name-part-type="genus" reg="Orthomorpha">O.</tp:taxon-name-part> <tp:taxon-name-part taxon-name-part-type="species" reg="rotundicollis">rotundicollis</tp:taxon-name-part></tp:taxon-name></italic> (Attems, 1937) <bold>Filled square</bold><italic><tp:taxon-name><tp:taxon-name-part taxon-name-part-type="genus" reg="Orthomorpha">O.</tp:taxon-name-part> <tp:taxon-name-part taxon-name-part-type="species" reg="rotundicollis">rotundicollis</tp:taxon-name-part></tp:taxon-name></italic> (Attems, 1937) and <italic><tp:taxon-name><tp:taxon-name-part taxon-name-part-type="genus" reg="Orthomorpha">O.</tp:taxon-name-part> <tp:taxon-name-part taxon-name-part-type="species" reg="coarctata">coarctata</tp:taxon-name-part></tp:taxon-name></italic> (de Saussure, 1860).</p></caption><graphic xmlns:xlink="http://www.w3.org/1999/xlink" xlink:href="zookeys-898-121-g019.jpg" position="float" orientation="portrait" xlink:type="simple" id="oo_363874.jpg"><uri content-type="original_file" xlink:type="simple">https://binary.pensoft.net/fig/363874</uri></graphic></fig></tp:treatment-sec><ref-list><ref id="B4"><mixed-citation xmlns:xlink="http://www.w3.org/1999/xlink" xlink:type="simple"><person-group><name name-style="western"><surname>Attems</surname><given-names>C</given-names></name></person-group> (<year>1938</year>) <article-title>Die von Dr. C. Dawydoff in Französisch Indochina gesammelten Myriopodenov.</article-title><source>Mémoires du Muséum national d’Histoire naturelle, Nouvelle Série</source><volume>6</volume>: <fpage>187</fpage>–<lpage>321</lpage>.</mixed-citation></ref><ref id="B5"><mixed-citation xmlns:xlink="http://www.w3.org/1999/xlink" xlink:type="simple"><person-group><name name-style="western"><surname>Attems</surname><given-names>C</given-names></name></person-group> (<year>1953</year>) <article-title>Myriopoden von Indochina. Expedition von Dr. C. Dawydoff (1938–1939).</article-title><source>Mémoires du Muséum national d’Histoire naturelle, série A, Zoologie</source><volume>5</volume>(<issue>3</issue>): <fpage>133</fpage>–<lpage>230</lpage>.</mixed-citation></ref><ref id="B23"><mixed-citation xmlns:xlink="http://www.w3.org/1999/xlink" xlink:type="simple"><person-group><name name-style="western"><surname>Likhitrakarn</surname><given-names>N</given-names></name><name name-style="western"><surname>Golovatch</surname><given-names>SI</given-names></name><name name-style="western"><surname>Panha</surname><given-names>S</given-names></name></person-group> (<year>2011</year>) <article-title>Revision of the Southeast Asian millipede genus <italic><tp:taxon-name><tp:taxon-name-part taxon-name-part-type="genus">Orthomorpha</tp:taxon-name-part></tp:taxon-name></italic> Bollman, 1893, with the proposal of a new genus (<tp:taxon-name><tp:taxon-name-part taxon-name-part-type="class">Diplopoda</tp:taxon-name-part></tp:taxon-name>, <tp:taxon-name><tp:taxon-name-part taxon-name-part-type="order">Polydesmida</tp:taxon-name-part></tp:taxon-name>, <tp:taxon-name><tp:taxon-name-part taxon-name-part-type="family">Paradoxosomatidae</tp:taxon-name-part></tp:taxon-name>).</article-title><source>ZooKeys</source><volume>131</volume>: <fpage>1</fpage>–<lpage>161</lpage>. <ext-link xlink:type="simple" ext-link-type="doi" xlink:href="10.3897/zookeys.131.1921">https://doi.org/10.3897/zookeys.131.1921</ext-link></mixed-citation></ref><ref id="B19"><mixed-citation xmlns:xlink="http://www.w3.org/1999/xlink" xlink:type="simple"><person-group><name name-style="western"><surname>Jeekel</surname><given-names>CAW</given-names></name></person-group> (<year>1963</year>) <article-title><tp:taxon-name><tp:taxon-name-part taxon-name-part-type="family">Paradoxosomatidae</tp:taxon-name-part></tp:taxon-name> from Borneo (<tp:taxon-name><tp:taxon-name-part taxon-name-part-type="class">Diplopoda</tp:taxon-name-part></tp:taxon-name>, <tp:taxon-name><tp:taxon-name-part taxon-name-part-type="order">Polydesmida</tp:taxon-name-part></tp:taxon-name>).</article-title><source>Tijdschrift voor Entomologie</source><volume>106</volume>: <fpage>205</fpage>–<lpage>283</lpage>.</mixed-citation></ref><ref id="B20"><mixed-citation xmlns:xlink="http://www.w3.org/1999/xlink" xlink:type="simple"><person-group><name name-style="western"><surname>Jeekel</surname><given-names>CAW</given-names></name></person-group> (<year>1964</year>) <article-title>A new species of <italic><tp:taxon-name><tp:taxon-name-part taxon-name-part-type="genus">Orthomorpha</tp:taxon-name-part></tp:taxon-name></italic> Bollman from Thailand observed in migration, with taxonomic notes on the genus (<tp:taxon-name><tp:taxon-name-part taxon-name-part-type="class">Diplopoda</tp:taxon-name-part></tp:taxon-name>).</article-title><source>Tijdschrift voor Entomologie</source><volume>107</volume>: <fpage>355</fpage>–<lpage>364</lpage>.</mixed-citation></ref><ref id="B21"><mixed-citation xmlns:xlink="http://www.w3.org/1999/xlink" xlink:type="simple"><person-group><name name-style="western"><surname>Jeekel</surname><given-names>CAW</given-names></name></person-group> (<year>1968</year>) <source>On the Classification and Geographical Distribution of the Family <tp:taxon-name><tp:taxon-name-part taxon-name-part-type="family">Paradoxosomatidae</tp:taxon-name-part></tp:taxon-name> (<tp:taxon-name><tp:taxon-name-part taxon-name-part-type="class">Diplopoda</tp:taxon-name-part></tp:taxon-name>, <tp:taxon-name><tp:taxon-name-part taxon-name-part-type="order">Polydesmida</tp:taxon-name-part></tp:taxon-name>).</source><publisher-name>Academisch Proefschrift (PhD Thesis</publisher-name>, <publisher-loc>privately published), Rotterdam</publisher-loc>, <size units="page">162 pp</size>.</mixed-citation></ref><ref id="B16"><mixed-citation xmlns:xlink="http://www.w3.org/1999/xlink" xlink:type="simple"><person-group><name name-style="western"><surname>Hoffman</surname><given-names>RL</given-names></name></person-group> (<year>1973</year>) <article-title>Descriptions and allocation of new or poorly known genera and species of <tp:taxon-name><tp:taxon-name-part taxon-name-part-type="family">Paradoxosomatidae</tp:taxon-name-part></tp:taxon-name> from south-eastern Asia (<tp:taxon-name><tp:taxon-name-part taxon-name-part-type="class">Diplopoda</tp:taxon-name-part></tp:taxon-name>: <tp:taxon-name><tp:taxon-name-part taxon-name-part-type="order">Polydesmida</tp:taxon-name-part></tp:taxon-name>).</article-title><source>Journal of Natural History</source><volume>7</volume>: <fpage>361</fpage>–<lpage>389</lpage>. <ext-link xlink:type="simple" ext-link-type="doi" xlink:href="10.1080/00222937300770281">https://doi.org/10.1080/00222937300770281</ext-link></mixed-citation></ref><ref id="B17"><mixed-citation xmlns:xlink="http://www.w3.org/1999/xlink" xlink:type="simple"><person-group><name name-style="western"><surname>Hoffman</surname><given-names>RL</given-names></name></person-group> (<year>1977</year>) <article-title><tp:taxon-name><tp:taxon-name-part taxon-name-part-type="class">Diplopoda</tp:taxon-name-part></tp:taxon-name> from Malayan caves, collected by M. Pierre Strinati.</article-title><source>Revue suisse de Zoologie</source><volume>84</volume>(<issue>3</issue>): <fpage>699</fpage>–<lpage>719</lpage>. <ext-link xlink:type="simple" ext-link-type="doi" xlink:href="10.5962/bhl.part.91419">https://doi.org/10.5962/bhl.part.91419</ext-link></mixed-citation></ref><ref id="B13"><mixed-citation xmlns:xlink="http://www.w3.org/1999/xlink" xlink:type="simple"><person-group><name name-style="western"><surname>Golovatch</surname><given-names>SI</given-names></name></person-group> (<year>1998</year>) On several new or poorly-known Oriental <tp:taxon-name><tp:taxon-name-part taxon-name-part-type="family">Paradoxosomatidae</tp:taxon-name-part></tp:taxon-name> (<tp:taxon-name><tp:taxon-name-part taxon-name-part-type="class">Diplopoda</tp:taxon-name-part></tp:taxon-name><tp:taxon-name><tp:taxon-name-part taxon-name-part-type="order">Polydesmida</tp:taxon-name-part></tp:taxon-name>), VI. <tp:taxon-name><tp:taxon-name-part taxon-name-part-type="phylum">Arthropoda</tp:taxon-name-part></tp:taxon-name> Selecta 6(3–4): 35–46 [for 1997].</mixed-citation></ref><ref id="B12"><mixed-citation xmlns:xlink="http://www.w3.org/1999/xlink" xlink:type="simple"><person-group><name name-style="western"><surname>Enghoff</surname><given-names>H</given-names></name><name name-style="western"><surname>Golovatch</surname><given-names>SI</given-names></name><name name-style="western"><surname>Nguyen</surname><given-names>DA</given-names></name></person-group> (<year>2004</year>) <article-title>A review of the millipede fauna of Vietnam (<tp:taxon-name><tp:taxon-name-part taxon-name-part-type="class">Diplopoda</tp:taxon-name-part></tp:taxon-name>).</article-title><source><tp:taxon-name><tp:taxon-name-part taxon-name-part-type="phylum">Arthropoda</tp:taxon-name-part></tp:taxon-name> Selecta</source><volume>13</volume>(<issue>1–2</issue>): <fpage>29</fpage>–<lpage>43</lpage>.</mixed-citation></ref><ref id="B3"><mixed-citation xmlns:xlink="http://www.w3.org/1999/xlink" xlink:type="simple"><person-group><name name-style="western"><surname>Attems</surname><given-names>C</given-names></name></person-group> (<year>1937</year>) <article-title><tp:taxon-name><tp:taxon-name-part taxon-name-part-type="subphylum">Myriapoda</tp:taxon-name-part></tp:taxon-name> 3. <tp:taxon-name><tp:taxon-name-part taxon-name-part-type="superfamily">Polydesmoidea</tp:taxon-name-part></tp:taxon-name> I. Fam. <tp:taxon-name><tp:taxon-name-part taxon-name-part-type="family">Strongylosomidae</tp:taxon-name-part></tp:taxon-name>.</article-title><source>Das Tierreich</source><volume>68</volume>: <fpage>1</fpage>–<lpage>300</lpage>.</mixed-citation></ref><ref id="B31"><mixed-citation xmlns:xlink="http://www.w3.org/1999/xlink" xlink:type="simple"><person-group><name name-style="western"><surname>Semenyuk</surname><given-names>II</given-names></name><name name-style="western"><surname>Tiunov</surname><given-names>AV</given-names></name></person-group> (<year>2018</year>) <article-title>Foraging behaviour as a mechanism for trophic niche separation in a millipede community of southern Vietnam.</article-title><source>European Journal of Soil Biology</source><volume>90</volume>: <fpage>36</fpage>–<lpage>43</lpage>. <ext-link xlink:type="simple" ext-link-type="doi" xlink:href="10.1016/j.ejsobi.2018.12.001">https://doi.org/10.1016/j.ejsobi.2018.12.001</ext-link></mixed-citation></ref></ref-list></tp:taxon-treatment>
