# Supplementary material for: Review of the millipede genus Orthomorpha Bollman, 1893 (Diplopoda, Polydesmida, Paradoxosomatidae) in Vietnam, with several new records and descriptions of two new species
Source: Zookeys. 2019 Dec 10;898:121–58. doi: 10.3897/zookeys.898.39265 (PMC6917625; doi:10.3897/zookeys.898.39265)
Supplement: XML Treatment for Orthomorpha rotundicollis subrotundicollis [file zookeys.898.39265-treatment7.xml]

<!DOCTYPE tp:taxon-treatment
  PUBLIC "-//TaxonX//DTD Taxonomic Treatment Publishing DTD v0 20100105//EN" "tax-treatment-NSO.dtd">
<tp:taxon-treatment xmlns:tp="http://www.plazi.org/taxpub"><tp:treatment-meta><kwd-group><label>Taxon classification</label><kwd><named-content xmlns:xlink="http://www.w3.org/1999/xlink" content-type="kingdom">Animalia</named-content></kwd><kwd><named-content xmlns:xlink="http://www.w3.org/1999/xlink" content-type="order">Polydesmida</named-content></kwd><kwd><named-content xmlns:xlink="http://www.w3.org/1999/xlink" content-type="family">Paradoxosomatidae</named-content></kwd></kwd-group><mixed-citation publication-type="journal"><person-group><name><surname>Likhitrakarn</surname><given-names>Natdanai</given-names></name><name><surname>Golovatch</surname><given-names>Sergei I.</given-names></name><name><surname>Semenyuk</surname><given-names>Irina</given-names></name><name><surname>Efeykin</surname><given-names>Boris D.</given-names></name><name><surname>Panha</surname><given-names>Somsak</given-names></name></person-group><article-title>Review of the millipede genus <italic><tp:taxon-name><tp:taxon-name-part taxon-name-part-type="genus" reg="Orthomorpha">Orthomorpha</tp:taxon-name-part></tp:taxon-name></italic> Bollman, 1893 (<tp:taxon-name><tp:taxon-name-part taxon-name-part-type="class">Diplopoda</tp:taxon-name-part></tp:taxon-name>, <tp:taxon-name><tp:taxon-name-part taxon-name-part-type="order">Polydesmida</tp:taxon-name-part></tp:taxon-name>, <tp:taxon-name><tp:taxon-name-part taxon-name-part-type="family">Paradoxosomatidae</tp:taxon-name-part></tp:taxon-name>) in Vietnam, with several new records and descriptions of two new species</article-title><source>Zookeys</source><day>10</day><month>12</month><year>2019</year><volume>898</volume><fpage>121</fpage><lpage>158</lpage><pub-id pub-id-type="doi">10.3897/zookeys.898.39265</pub-id></mixed-citation></tp:treatment-meta><tp:nomenclature><tp:taxon-name><object-id xmlns:xlink="http://www.w3.org/1999/xlink" content-type="arpha" xlink:type="simple">82055A1B-EBCB-55EE-8924-3B7F54B83414</object-id>
                <tp:taxon-name-part taxon-name-part-type="genus" reg="Orthomorpha">Orthomorpha</tp:taxon-name-part>
                <tp:taxon-name-part taxon-name-part-type="species" reg="rotundicollis">rotundicollis</tp:taxon-name-part>
               	<tp:taxon-name-part taxon-name-part-type="species" reg="subrotundicollis">subrotundicollis</tp:taxon-name-part>
              </tp:taxon-name><tp:taxon-authority>(Attems, 1937),</tp:taxon-authority><tp:taxon-status xmlns:xlink="http://www.w3.org/1999/xlink" xlink:type="simple">var. nov.</tp:taxon-status><xref ref-type="fig" rid="F9">Figs 9</xref><xref ref-type="fig" rid="F10">, 10</xref><xref ref-type="fig" rid="F11">, 11</xref></tp:nomenclature><tp:treatment-sec sec-type="material" id="SECID0EG6AG"><title>Material examined.</title><p>1 ♂ (ZMUMRd 4209), 1 ♀ (ZMUMRd 4201), Vietnam, Gia Lai Province, Kon Ka Kinh National Park, near the village of Krong, <named-content xmlns:xlink="http://www.w3.org/1999/xlink" content-type="dwc:verbatimCoordinates" xlink:type="simple"><named-content content-type="geo-json" specific-use="{&#34;type&#34;:&#34;Point&#34;,&#34;coordinates&#34;:[108.445000,14.300833]}" id="NCID0EP6AG" xlink:type="simple">14°18'03"N, 108°26'42"E</named-content></named-content>, 600 m a.s.l., mixed tropical forest, on forest floor, night time, 9.V.2017; 1 ♂ (<abbrev xmlns:xlink="http://www.w3.org/1999/xlink" content-type="institution" xlink:title="Zoological Museum, State University of Moscow" id="ABBRID0EU6AG" xlink:type="simple">ZMUM</abbrev> Rd 4210), same locality, forest near the Park’s headquarters, mixed tropical forest on hill slope, <named-content xmlns:xlink="http://www.w3.org/1999/xlink" content-type="dwc:verbatimCoordinates" xlink:type="simple"><named-content content-type="geo-json" specific-use="{&#34;type&#34;:&#34;Point&#34;,&#34;coordinates&#34;:[108.323056,14.192778]}" id="NCID0E36AG" xlink:type="simple">14°11'34"N, 108°19'23"E</named-content></named-content>, 1,200 m a.s.l., on forest floor, daytime, 29.V.2017; 2 ♂ (<abbrev xmlns:xlink="http://www.w3.org/1999/xlink" content-type="institution" xlink:title="Zoological Museum, State University of Moscow" id="ABBRID0EBABG" xlink:type="simple">ZMUM</abbrev> Rd 4284, Rd 4285), same locality, on log; 1 ♀ (<abbrev xmlns:xlink="http://www.w3.org/1999/xlink" content-type="institution" xlink:title="Zoological Museum, State University of Moscow" id="ABBRID0EGABG" xlink:type="simple">ZMUM</abbrev> Rd 4283), same locality, <named-content xmlns:xlink="http://www.w3.org/1999/xlink" content-type="dwc:verbatimCoordinates" xlink:type="simple"><named-content content-type="geo-json" specific-use="{&#34;type&#34;:&#34;Point&#34;,&#34;coordinates&#34;:[108.453611,14.306667]}" id="NCID0EOABG" xlink:type="simple">14°18'24"N, 108°27'13"E</named-content></named-content>, 750 m a.s.l., on forest floor, daytime, 12.V.2017, all leg. I. Semenyuk.</p></tp:treatment-sec><tp:treatment-sec sec-type="Name" id="SECID0ETABG"><title>Name.</title><p>To emphasize the strong similarity to the typical <italic><tp:taxon-name><tp:taxon-name-part taxon-name-part-type="genus" reg="Orthomorpha">O.</tp:taxon-name-part> <tp:taxon-name-part taxon-name-part-type="species" reg="rotundicollis">rotundicollis</tp:taxon-name-part></tp:taxon-name></italic> (Attems, 1937). Normally, no Latin names are to be applied to varieties as infrasubspecific categories, but because this new variety had first been qualified and described as a new species based on purely morphological grounds before the molecular evidence showed it to be the same as <italic><tp:taxon-name><tp:taxon-name-part taxon-name-part-type="genus" reg="Orthomorpha">O.</tp:taxon-name-part> <tp:taxon-name-part taxon-name-part-type="species" reg="rotundicollis">rotundicollis</tp:taxon-name-part></tp:taxon-name></italic>, we allot it the previously chosen name <italic><tp:taxon-name><tp:taxon-name-part taxon-name-part-type="genus" reg="Orthomorpha"/><tp:taxon-name-part taxon-name-part-type="species" reg="subrotundicollis">subrotundicollis</tp:taxon-name-part></tp:taxon-name></italic> and treat it separately in our analyses, key, and map.</p></tp:treatment-sec><tp:treatment-sec sec-type="diagnosis" id="SECID0EZBBG"><title>Diagnosis.</title><p>Using the latest key (<xref ref-type="bibr" rid="B23">Likhitrakarn et al. 2011</xref>), this new variety keys out and seems to be especially similar to the typical <italic><tp:taxon-name><tp:taxon-name-part taxon-name-part-type="genus" reg="Orthomorpha">O.</tp:taxon-name-part> <tp:taxon-name-part taxon-name-part-type="species" reg="rotundicollis">rotundicollis</tp:taxon-name-part></tp:taxon-name></italic>, but it differs in the smaller size (up to 23 mm (♂) or 29 mm (♀) long and 2.9–3.2 mm (♂) or 3.3–3.9 mm (♀) wide, respectively), and the pleurosternal carinae being complete crests until segment 7 (♂) or 5 (♀), each crest supplied with an evident sharp denticle caudally, thereafter increasingly strongly reduced until segment 16 (♂, ♀), coupled with tarsal brushes being traced until ♂ legs 11.</p></tp:treatment-sec><tp:treatment-sec sec-type="description" id="SECID0EOCBG"><title>Description.</title><p>Length 20.0–23.0 mm (♂) and 21.5–29.0 mm (♀), width of midbody pro- and metazonae 1.7–1.9 and 2.9–3.2 mm (♂) or 2.3–2.6 and 3.3–3.9 mm (♀), respectively.</p><p>Colouration of live animals blackish (Fig. <xref ref-type="fig" rid="F9">9A</xref>), paraterga and epiproct contrasting yellow-orange, head and antennae dark brownish, legs pale brownish; colouration in alcohol, after one year of preservation, blackish or faded to black-brown (Fig. <xref ref-type="fig" rid="F9">9B–H</xref>), paraterga and epiproct pale whitish yellow to light yellow, legs and sterna light yellow to pale brown, antennae light yellow to dark brownish distally.</p><fig id="F9" position="float" orientation="portrait"><object-id xmlns:xlink="http://www.w3.org/1999/xlink" content-type="doi" xlink:type="simple">10.3897/zookeys.898.39265.figure9</object-id><object-id xmlns:xlink="http://www.w3.org/1999/xlink" content-type="arpha" xlink:type="simple">0422A041-4F1E-5776-8B20-73554B996239</object-id><label>Figure 9.</label><caption><p><italic><tp:taxon-name><tp:taxon-name-part taxon-name-part-type="genus" reg="Orthomorpha">Orthomorpha</tp:taxon-name-part> <tp:taxon-name-part taxon-name-part-type="species" reg="rotundicollis">rotundicollis</tp:taxon-name-part></tp:taxon-name></italic> (Attems, 1937), <italic><tp:taxon-name><tp:taxon-name-part taxon-name-part-type="genus" reg="Orthomorpha"/><tp:taxon-name-part taxon-name-part-type="species" reg="subrotundicollis">subrotundicollis</tp:taxon-name-part></tp:taxon-name></italic> var. nov., ♂ <bold>A</bold> habitus and live colouration <bold>B, C</bold> anterior part of body, dorsal and lateral views, respectively <bold>D, E</bold> segments 10 and 11, dorsal and lateral views, respectively <bold>F–H</bold> posterior part of body, dorsal, ventral and lateral views, respectively <bold>I, J</bold> sternal cones between coxae 4, subcaudal and sublateral views, respectively.</p></caption><graphic xmlns:xlink="http://www.w3.org/1999/xlink" xlink:href="zookeys-898-121-g009.jpg" position="float" orientation="portrait" xlink:type="simple" id="oo_363864.jpg"><uri content-type="original_file" xlink:type="simple">https://binary.pensoft.net/fig/363864</uri></graphic></fig><p>Clypeolabral and vertigial regions sparsely setose; epicranial suture distinct. Antennae rather short (Fig. <xref ref-type="fig" rid="F9">9A, B</xref>), reaching behind body segment 3 when stretched dorsally, with a pair of lighter, yellowish, oblong spots above antennal sockets. In width, head &lt; collum &lt; segment 3 &lt; 4 &lt; &lt; 2 &lt; 5–17 (♂, ♀), body gently and gradually tapering thereafter. Collum with three transverse rows of setae: 3+3 in anterior, 2+2 in intermediate, and 3+3 in posterior row; a very faint incision laterally in posterior 1/3; caudal corner of paraterga a minute, dentiform, slightly declined knob not drawn behind rear margin.</p><p>Tegument smooth and shining, prozonae finely shagreened, metaterga smooth and delicately rugulose, leathery; surface below paraterga finely microgranulate. Postcollum metaterga each with two transverse rows of setae: anterior (pre-sulcus) row with 2+2 setae traceable at least as insertion points when setae broken off; posterior (postsulcus) row with 3+3 setae borne on minute to small tubercles growing a little larger laterally, in addition to fully obliterated knobs with insertion points of abraded setae near axial line. Tergal setae long, strong, slender, ca. 1/3 of metatergal length. Axial line visible on collum and both on following pro- and metazonae.</p><p>Paraterga 2 broad, anterior edge angular, lateral edge with two small, but evident incisions in anterior 1/3; posterior edge slightly oblique (Fig. <xref ref-type="fig" rid="F9">9B, C</xref>). Following paraterga strongly developed (Fig. <xref ref-type="fig" rid="F9">9B–H</xref>), especially well so in ♂, slightly upturned caudally, all lying below dorsum, set at ca. upper 1/3 of midbody height, subhorizontal, caudal corner almost or fully pointed, increasingly spiniform and produced behind rear tergal margin; anterior edge well-developed, slightly convex to rounded, bordered and fused to callus. Lateral edge of paraterga with two small, but evident incisions, one in anterior 1/3, the other in posterior 1/3 on following poreless segments, but only one (at front 1/4) on following pore-bearing segments. Calluses on paraterga 2–4 delimited by a sulcus only dorsally, on following paraterga both dorsally and ventrally, rather narrow, modestly enlarged in pore-bearing segments, thinner in poreless ones (Fig. <xref ref-type="fig" rid="F9">9B–H</xref>). Posterior edge of paraterga clearly concave, especially well so in segments 17–19 (Fig. <xref ref-type="fig" rid="F9">9F</xref>). Ozopores evident, lateral, lying in an ovoid groove at ca. 1/3 in front of caudal corner. Transverse sulcus usually distinct (Fig. <xref ref-type="fig" rid="F9">9B, C, F</xref>), complete on metaterga 5–18, incomplete on segments 4 and 19 (♂, ♀), deep, line-shaped, nearly reaching the bases of paraterga, evidently ribbed at bottom. Stricture between pro- and metazona wide, clearly ribbed at bottom down to base of paraterga (Fig. <xref ref-type="fig" rid="F9">9B, C, F</xref>). Pleurosternal carinae complete crests with a sharp caudal tooth on segments 2–7 (♂) or 2–5 (♀), a front bulge and a caudal tooth until segment 10, each with a small sharp tooth caudally, thereafter tooth increasingly strongly reduced until segment 16 (♂, ♀) (Fig. <xref ref-type="fig" rid="F9">9C, E, H</xref>).</p><fig id="F10" position="float" orientation="portrait"><object-id xmlns:xlink="http://www.w3.org/1999/xlink" content-type="doi" xlink:type="simple">10.3897/zookeys.898.39265.figure10</object-id><object-id xmlns:xlink="http://www.w3.org/1999/xlink" content-type="arpha" xlink:type="simple">9419A097-1A37-527F-BC24-0877484454DA</object-id><label>Figure 10.</label><caption><p><italic><tp:taxon-name><tp:taxon-name-part taxon-name-part-type="genus" reg="Orthomorpha">Orthomorpha</tp:taxon-name-part> <tp:taxon-name-part taxon-name-part-type="species" reg="rotundicollis">rotundicollis</tp:taxon-name-part></tp:taxon-name></italic> (Attems, 1937), <italic><tp:taxon-name><tp:taxon-name-part taxon-name-part-type="genus" reg="Orthomorpha"/><tp:taxon-name-part taxon-name-part-type="species" reg="subrotundicollis">subrotundicollis</tp:taxon-name-part></tp:taxon-name></italic> var. nov., ♂, left gonopod <bold>A, B</bold> mesal and lateral views, respectively <bold>C</bold> distal part, submesal view. Scale bars: 0.2 mm.</p></caption><graphic xmlns:xlink="http://www.w3.org/1999/xlink" xlink:href="zookeys-898-121-g010.jpg" position="float" orientation="portrait" xlink:type="simple" id="oo_363865.jpg"><uri content-type="original_file" xlink:type="simple">https://binary.pensoft.net/fig/363865</uri></graphic></fig><p>Epiproct (Fig. <xref ref-type="fig" rid="F9">9F–H</xref>) conical, rounded dorsoventrally, with two evident apical papillae; tip subtruncate; pre-apical papillae evident, lying rather close to tip. Hypoproct roundly subtriangular, setiferous knobs at caudal edge evident and well-separated.</p><p>Sterna sparsely setose, without modifications except for two rather large, fully separated, setose sternal cones between ♂ coxae 4 (Fig. <xref ref-type="fig" rid="F9">9I, J</xref>). A paramedian pair of evident tubercles in front of gonopod aperture. Legs moderately long and slender; midbody ones ca. 1.1–1.2 (♂) or 0.8–0.9 (♀) times as long as body height, prefemora without modifications, ♂ tarsal brushes present until legs 11.</p><p>Gonopods (Figs <xref ref-type="fig" rid="F10">10</xref>, <xref ref-type="fig" rid="F11">11</xref>) simple. Coxa long and slender, with several setae distoventrally. Prefemur densely setose, nearly 3 times shorter than femorite + “postfemoral” part. Femorite very slender, moderately curved, very slightly enlarged distad, “postfemoral” part demarcated by an oblique lateral sulcus; tip of solenophore small, trifid, with two subequal denticles (one lower terminal, the other middle) and a broader upper, sharp, subterminal lobule.</p></tp:treatment-sec><tp:treatment-sec sec-type="remarks" id="SECID0EKHBG"><title>Remarks.</title><p>Based on morphological characters alone (see Diagnosis), this variety had first been qualified and distinguished as a full new species before the molecular analyses unequivocally showed it to be genetically the same as <italic><tp:taxon-name><tp:taxon-name-part taxon-name-part-type="genus" reg="Orthomorpha">O.</tp:taxon-name-part> <tp:taxon-name-part taxon-name-part-type="species" reg="rotundicollis">rotundicollis</tp:taxon-name-part></tp:taxon-name></italic>. Indeed, the average genetic distance (Di) of <italic><tp:taxon-name><tp:taxon-name-part taxon-name-part-type="genus" reg="Orthomorpha"/><tp:taxon-name-part taxon-name-part-type="species" reg="subrotundicollis">subrotundicollis</tp:taxon-name-part></tp:taxon-name></italic> from the typical, morphologically closest and sympatric <italic><tp:taxon-name><tp:taxon-name-part taxon-name-part-type="genus" reg="Orthomorpha">O.</tp:taxon-name-part> <tp:taxon-name-part taxon-name-part-type="species" reg="rodundicollis">rodundicollis</tp:taxon-name-part></tp:taxon-name></italic> is null (Table <xref ref-type="table" rid="T2">2</xref>). In one of the phylograms (Fig. <xref ref-type="fig" rid="F20">20</xref>), <italic><tp:taxon-name><tp:taxon-name-part taxon-name-part-type="genus" reg="Orthomorpha"/><tp:taxon-name-part taxon-name-part-type="species" reg="subrotundicollis">subrotundicollis</tp:taxon-name-part></tp:taxon-name></italic> falls out between the two individuals of <italic><tp:taxon-name><tp:taxon-name-part taxon-name-part-type="genus" reg="Orthomorpha"/><tp:taxon-name-part taxon-name-part-type="species" reg="rotundicollis">rotundicollis</tp:taxon-name-part></tp:taxon-name></italic>, and overall the genetic variation is strikingly scant. This is one of the direct consequences of the molecular analyses accepted in our study.</p><p>Adults of this variety were found only in May during a short expedition to Kon Ka Kinh National Park, as part of IS’ research on the diversity, biology, and ecology of millipedes in Vietnam. The previous trip to the same area in 2016 failed in finding this species. In 2017, millipedes were very abundant in many types of forest ranging from native to highly disturbed ones, up to even forestless hills with farmed crops. The activity was mainly noted in the night time in forest, but walking millipedes appeared even in daylight in open areas. Mating was recorded in May.</p><fig id="F11" position="float" orientation="portrait"><object-id xmlns:xlink="http://www.w3.org/1999/xlink" content-type="doi" xlink:type="simple">10.3897/zookeys.898.39265.figure11</object-id><object-id xmlns:xlink="http://www.w3.org/1999/xlink" content-type="arpha" xlink:type="simple">294885B5-531D-55E5-9515-46C9A4B74116</object-id><label>Figure 11.</label><caption><p><italic><tp:taxon-name><tp:taxon-name-part taxon-name-part-type="genus" reg="Orthomorpha">Orthomorpha</tp:taxon-name-part> <tp:taxon-name-part taxon-name-part-type="species" reg="rotundicollis">rotundicollis</tp:taxon-name-part></tp:taxon-name></italic> (Attems, 1937), <italic><tp:taxon-name><tp:taxon-name-part taxon-name-part-type="genus" reg="Orthomorpha"/><tp:taxon-name-part taxon-name-part-type="species" reg="subrotundicollis">subrotundicollis</tp:taxon-name-part></tp:taxon-name></italic> var. nov., ♂, left gonopod <bold>A, B</bold> lateral and mesal views, respectively <bold>C–H</bold> distal part, caudal, mesal, suboral, oral, caudal and sublateral views, respectively.</p></caption><graphic xmlns:xlink="http://www.w3.org/1999/xlink" xlink:href="zookeys-898-121-g011.jpg" position="float" orientation="portrait" xlink:type="simple" id="oo_363866.jpg"><uri content-type="original_file" xlink:type="simple">https://binary.pensoft.net/fig/363866</uri></graphic></fig><table-wrap id="T2" position="float" orientation="portrait"><label>Table 2.</label><caption><p>Average genetic distances (Di) among the available taxa, the matrix constructed using Kimura’s two-parametric/pairwise model of nucleotide replacements that suggests a considerable prevalence of transitions over transversions in mitochondrial DNA. Old information is available in <xref ref-type="bibr" rid="B28">Nguyen et al. (2017</xref>, <xref ref-type="bibr" rid="B29">2018</xref>) and GenBank, the new one is contained in Table <xref ref-type="table" rid="T1">1</xref>.</p></caption><table id="TID0E21BG" rules="all"><tbody><tr><td rowspan="1" colspan="1"/><td rowspan="1" colspan="1"/><td rowspan="1" colspan="1">
                        <bold>1</bold>
                      </td><td rowspan="1" colspan="1">
                        <bold>2</bold>
                      </td><td rowspan="1" colspan="1">
                        <bold>3</bold>
                      </td><td rowspan="1" colspan="1">
                        <bold>4</bold>
                      </td><td rowspan="1" colspan="1">
                        <bold>5</bold>
                      </td><td rowspan="1" colspan="1">
                        <bold>6</bold>
                      </td><td rowspan="1" colspan="1">
                        <bold>7</bold>
                      </td><td rowspan="1" colspan="1">
                        <bold>8</bold>
                      </td><td rowspan="1" colspan="1">
                        <bold>9</bold>
                      </td><td rowspan="1" colspan="1">
                        <bold>10</bold>
                      </td><td rowspan="1" colspan="1">
                        <bold>11</bold>
                      </td><td rowspan="1" colspan="1">
                        <bold>12</bold>
                      </td><td rowspan="1" colspan="1">
                        <bold>13</bold>
                      </td><td rowspan="1" colspan="1">
                        <bold>14</bold>
                      </td><td rowspan="1" colspan="1">
                        <bold>15</bold>
                      </td><td rowspan="1" colspan="1">
                        <bold>16</bold>
                      </td><td rowspan="1" colspan="1">
                        <bold>17</bold>
                      </td><td rowspan="1" colspan="1">
                        <bold>18</bold>
                      </td><td rowspan="1" colspan="1">
                        <bold>19</bold>
                      </td><td rowspan="1" colspan="1">
                        <bold>20</bold>
                      </td><td rowspan="1" colspan="1">
                        <bold>21</bold>
                      </td><td rowspan="1" colspan="1">
                        <bold>22</bold>
                      </td></tr><tr><td rowspan="1" colspan="1">1</td><td rowspan="1" colspan="1"><italic><tp:taxon-name><tp:taxon-name-part taxon-name-part-type="genus" reg="Orthomorpha">Orthomorpha</tp:taxon-name-part> <tp:taxon-name-part taxon-name-part-type="species" reg="coarctata">coarctata</tp:taxon-name-part></tp:taxon-name></italic> Chuzhou</td><td rowspan="1" colspan="1"/><td rowspan="1" colspan="1"/><td rowspan="1" colspan="1"/><td rowspan="1" colspan="1"/><td rowspan="1" colspan="1"/><td rowspan="1" colspan="1"/><td rowspan="1" colspan="1"/><td rowspan="1" colspan="1"/><td rowspan="1" colspan="1"/><td rowspan="1" colspan="1"/><td rowspan="1" colspan="1"/><td rowspan="1" colspan="1"/><td rowspan="1" colspan="1"/><td rowspan="1" colspan="1"/><td rowspan="1" colspan="1"/><td rowspan="1" colspan="1"/><td rowspan="1" colspan="1"/><td rowspan="1" colspan="1"/><td rowspan="1" colspan="1"/><td rowspan="1" colspan="1"/><td rowspan="1" colspan="1"/><td rowspan="1" colspan="1"/></tr><tr><td rowspan="1" colspan="1">2</td><td rowspan="1" colspan="1">
                        <italic><tp:taxon-name><tp:taxon-name-part taxon-name-part-type="genus" reg="Orthomorpha">O.</tp:taxon-name-part> <tp:taxon-name-part taxon-name-part-type="species" reg="coarctata">coarctata</tp:taxon-name-part></tp:taxon-name> Thac Mai</italic>
                      </td><td rowspan="1" colspan="1">0.004</td><td rowspan="1" colspan="1"/><td rowspan="1" colspan="1"/><td rowspan="1" colspan="1"/><td rowspan="1" colspan="1"/><td rowspan="1" colspan="1"/><td rowspan="1" colspan="1"/><td rowspan="1" colspan="1"/><td rowspan="1" colspan="1"/><td rowspan="1" colspan="1"/><td rowspan="1" colspan="1"/><td rowspan="1" colspan="1"/><td rowspan="1" colspan="1"/><td rowspan="1" colspan="1"/><td rowspan="1" colspan="1"/><td rowspan="1" colspan="1"/><td rowspan="1" colspan="1"/><td rowspan="1" colspan="1"/><td rowspan="1" colspan="1"/><td rowspan="1" colspan="1"/><td rowspan="1" colspan="1"/><td rowspan="1" colspan="1"/></tr><tr><td rowspan="1" colspan="1">3</td><td rowspan="1" colspan="1"><italic><tp:taxon-name><tp:taxon-name-part taxon-name-part-type="genus" reg="Antheromorpha">Antheromorpha</tp:taxon-name-part> <tp:taxon-name-part taxon-name-part-type="species" reg="pumatensis">pumatensis</tp:taxon-name-part></tp:taxon-name></italic> Nghe An</td><td rowspan="1" colspan="1">0.153</td><td rowspan="1" colspan="1">0.146</td><td rowspan="1" colspan="1"/><td rowspan="1" colspan="1"/><td rowspan="1" colspan="1"/><td rowspan="1" colspan="1"/><td rowspan="1" colspan="1"/><td rowspan="1" colspan="1"/><td rowspan="1" colspan="1"/><td rowspan="1" colspan="1"/><td rowspan="1" colspan="1"/><td rowspan="1" colspan="1"/><td rowspan="1" colspan="1"/><td rowspan="1" colspan="1"/><td rowspan="1" colspan="1"/><td rowspan="1" colspan="1"/><td rowspan="1" colspan="1"/><td rowspan="1" colspan="1"/><td rowspan="1" colspan="1"/><td rowspan="1" colspan="1"/><td rowspan="1" colspan="1"/><td rowspan="1" colspan="1"/></tr><tr><td rowspan="1" colspan="1">4</td><td rowspan="1" colspan="1"><italic><tp:taxon-name><tp:taxon-name-part taxon-name-part-type="genus" reg="Antheromorpha">A.</tp:taxon-name-part> <tp:taxon-name-part taxon-name-part-type="species" reg="festiva">festiva</tp:taxon-name-part></tp:taxon-name></italic> Dak Lak</td><td rowspan="1" colspan="1">0.210</td><td rowspan="1" colspan="1">0.202</td><td rowspan="1" colspan="1">0.203</td><td rowspan="1" colspan="1"/><td rowspan="1" colspan="1"/><td rowspan="1" colspan="1"/><td rowspan="1" colspan="1"/><td rowspan="1" colspan="1"/><td rowspan="1" colspan="1"/><td rowspan="1" colspan="1"/><td rowspan="1" colspan="1"/><td rowspan="1" colspan="1"/><td rowspan="1" colspan="1"/><td rowspan="1" colspan="1"/><td rowspan="1" colspan="1"/><td rowspan="1" colspan="1"/><td rowspan="1" colspan="1"/><td rowspan="1" colspan="1"/><td rowspan="1" colspan="1"/><td rowspan="1" colspan="1"/><td rowspan="1" colspan="1"/><td rowspan="1" colspan="1"/></tr><tr><td rowspan="1" colspan="1">5</td><td rowspan="1" colspan="1"><italic><tp:taxon-name><tp:taxon-name-part taxon-name-part-type="genus" reg="Tylopus">Tylopus</tp:taxon-name-part> <tp:taxon-name-part taxon-name-part-type="species" reg="crassipes">crassipes</tp:taxon-name-part></tp:taxon-name></italic> Lao Cai</td><td rowspan="1" colspan="1">0.261</td><td rowspan="1" colspan="1">0.270</td><td rowspan="1" colspan="1">0.192</td><td rowspan="1" colspan="1">0.265</td><td rowspan="1" colspan="1"/><td rowspan="1" colspan="1"/><td rowspan="1" colspan="1"/><td rowspan="1" colspan="1"/><td rowspan="1" colspan="1"/><td rowspan="1" colspan="1"/><td rowspan="1" colspan="1"/><td rowspan="1" colspan="1"/><td rowspan="1" colspan="1"/><td rowspan="1" colspan="1"/><td rowspan="1" colspan="1"/><td rowspan="1" colspan="1"/><td rowspan="1" colspan="1"/><td rowspan="1" colspan="1"/><td rowspan="1" colspan="1"/><td rowspan="1" colspan="1"/><td rowspan="1" colspan="1"/><td rowspan="1" colspan="1"/></tr><tr><td rowspan="1" colspan="1">6</td><td rowspan="1" colspan="1"><italic><tp:taxon-name><tp:taxon-name-part taxon-name-part-type="genus" reg="Oxidus">Oxidus</tp:taxon-name-part> <tp:taxon-name-part taxon-name-part-type="species" reg="gracilis">gracilis</tp:taxon-name-part></tp:taxon-name></italic> Ontario</td><td rowspan="1" colspan="1">0.227</td><td rowspan="1" colspan="1">0.235</td><td rowspan="1" colspan="1">0.242</td><td rowspan="1" colspan="1">0.253</td><td rowspan="1" colspan="1">0.209</td><td rowspan="1" colspan="1"/><td rowspan="1" colspan="1"/><td rowspan="1" colspan="1"/><td rowspan="1" colspan="1"/><td rowspan="1" colspan="1"/><td rowspan="1" colspan="1"/><td rowspan="1" colspan="1"/><td rowspan="1" colspan="1"/><td rowspan="1" colspan="1"/><td rowspan="1" colspan="1"/><td rowspan="1" colspan="1"/><td rowspan="1" colspan="1"/><td rowspan="1" colspan="1"/><td rowspan="1" colspan="1"/><td rowspan="1" colspan="1"/><td rowspan="1" colspan="1"/><td rowspan="1" colspan="1"/></tr><tr><td rowspan="1" colspan="1">7</td><td rowspan="1" colspan="1"><italic><tp:taxon-name><tp:taxon-name-part taxon-name-part-type="genus" reg="Orthomorpha">O.</tp:taxon-name-part> <tp:taxon-name-part taxon-name-part-type="species" reg="riukiarius">riukiarius</tp:taxon-name-part></tp:taxon-name></italic> Okinawa</td><td rowspan="1" colspan="1">0.171</td><td rowspan="1" colspan="1">0.165</td><td rowspan="1" colspan="1">0.184</td><td rowspan="1" colspan="1">0.249</td><td rowspan="1" colspan="1">0.229</td><td rowspan="1" colspan="1">0.144</td><td rowspan="1" colspan="1"/><td rowspan="1" colspan="1"/><td rowspan="1" colspan="1"/><td rowspan="1" colspan="1"/><td rowspan="1" colspan="1"/><td rowspan="1" colspan="1"/><td rowspan="1" colspan="1"/><td rowspan="1" colspan="1"/><td rowspan="1" colspan="1"/><td rowspan="1" colspan="1"/><td rowspan="1" colspan="1"/><td rowspan="1" colspan="1"/><td rowspan="1" colspan="1"/><td rowspan="1" colspan="1"/><td rowspan="1" colspan="1"/><td rowspan="1" colspan="1"/></tr><tr><td rowspan="1" colspan="1">8</td><td rowspan="1" colspan="1"><italic><tp:taxon-name><tp:taxon-name-part taxon-name-part-type="genus" reg="Hylomus">Hylomus</tp:taxon-name-part> <tp:taxon-name-part taxon-name-part-type="species" reg="enghoffi">enghoffi</tp:taxon-name-part></tp:taxon-name></italic> Phong Nha</td><td rowspan="1" colspan="1">0.249</td><td rowspan="1" colspan="1">0.257</td><td rowspan="1" colspan="1">0.250</td><td rowspan="1" colspan="1">0.261</td><td rowspan="1" colspan="1">0.330</td><td rowspan="1" colspan="1">0.227</td><td rowspan="1" colspan="1">0.279</td><td rowspan="1" colspan="1"/><td rowspan="1" colspan="1"/><td rowspan="1" colspan="1"/><td rowspan="1" colspan="1"/><td rowspan="1" colspan="1"/><td rowspan="1" colspan="1"/><td rowspan="1" colspan="1"/><td rowspan="1" colspan="1"/><td rowspan="1" colspan="1"/><td rowspan="1" colspan="1"/><td rowspan="1" colspan="1"/><td rowspan="1" colspan="1"/><td rowspan="1" colspan="1"/><td rowspan="1" colspan="1"/><td rowspan="1" colspan="1"/></tr><tr><td rowspan="1" colspan="1">9</td><td rowspan="1" colspan="1"><italic><tp:taxon-name><tp:taxon-name-part taxon-name-part-type="genus" reg="Hylomus">H.</tp:taxon-name-part> <tp:taxon-name-part taxon-name-part-type="species" reg="cervarius">cervarius</tp:taxon-name-part></tp:taxon-name></italic> Sa Pa</td><td rowspan="1" colspan="1">0.170</td><td rowspan="1" colspan="1">0.177</td><td rowspan="1" colspan="1">0.164</td><td rowspan="1" colspan="1">0.243</td><td rowspan="1" colspan="1">0.270</td><td rowspan="1" colspan="1">0.241</td><td rowspan="1" colspan="1">0.198</td><td rowspan="1" colspan="1">0.158</td><td rowspan="1" colspan="1"/><td rowspan="1" colspan="1"/><td rowspan="1" colspan="1"/><td rowspan="1" colspan="1"/><td rowspan="1" colspan="1"/><td rowspan="1" colspan="1"/><td rowspan="1" colspan="1"/><td rowspan="1" colspan="1"/><td rowspan="1" colspan="1"/><td rowspan="1" colspan="1"/><td rowspan="1" colspan="1"/><td rowspan="1" colspan="1"/><td rowspan="1" colspan="1"/><td rowspan="1" colspan="1"/></tr><tr><td rowspan="1" colspan="1">10</td><td rowspan="1" colspan="1"><italic><tp:taxon-name><tp:taxon-name-part taxon-name-part-type="genus" reg="Hylomus">H.</tp:taxon-name-part> <tp:taxon-name-part taxon-name-part-type="species" reg="proximus">proximus</tp:taxon-name-part></tp:taxon-name></italic> Sa Pa</td><td rowspan="1" colspan="1">0.205</td><td rowspan="1" colspan="1">0.212</td><td rowspan="1" colspan="1">0.235</td><td rowspan="1" colspan="1">0.261</td><td rowspan="1" colspan="1">0.206</td><td rowspan="1" colspan="1">0.284</td><td rowspan="1" colspan="1">0.291</td><td rowspan="1" colspan="1">0.200</td><td rowspan="1" colspan="1">0.174</td><td rowspan="1" colspan="1"/><td rowspan="1" colspan="1"/><td rowspan="1" colspan="1"/><td rowspan="1" colspan="1"/><td rowspan="1" colspan="1"/><td rowspan="1" colspan="1"/><td rowspan="1" colspan="1"/><td rowspan="1" colspan="1"/><td rowspan="1" colspan="1"/><td rowspan="1" colspan="1"/><td rowspan="1" colspan="1"/><td rowspan="1" colspan="1"/><td rowspan="1" colspan="1"/></tr><tr><td rowspan="1" colspan="1">11</td><td rowspan="1" colspan="1"><italic><tp:taxon-name><tp:taxon-name-part taxon-name-part-type="genus" reg="Oxidus">Oxidus</tp:taxon-name-part> <tp:taxon-name-part taxon-name-part-type="species" reg="gigas">gigas</tp:taxon-name-part></tp:taxon-name></italic> Duc Xuan</td><td rowspan="1" colspan="1">0.191</td><td rowspan="1" colspan="1">0.199</td><td rowspan="1" colspan="1">0.211</td><td rowspan="1" colspan="1">0.200</td><td rowspan="1" colspan="1">0.204</td><td rowspan="1" colspan="1">0.130</td><td rowspan="1" colspan="1">0.145</td><td rowspan="1" colspan="1">0.259</td><td rowspan="1" colspan="1">0.233</td><td rowspan="1" colspan="1">0.244</td><td rowspan="1" colspan="1"/><td rowspan="1" colspan="1"/><td rowspan="1" colspan="1"/><td rowspan="1" colspan="1"/><td rowspan="1" colspan="1"/><td rowspan="1" colspan="1"/><td rowspan="1" colspan="1"/><td rowspan="1" colspan="1"/><td rowspan="1" colspan="1"/><td rowspan="1" colspan="1"/><td rowspan="1" colspan="1"/><td rowspan="1" colspan="1"/></tr><tr><td rowspan="1" colspan="1">12</td><td rowspan="1" colspan="1"><italic><tp:taxon-name><tp:taxon-name-part taxon-name-part-type="genus" reg="Piccola">Piccola</tp:taxon-name-part> <tp:taxon-name-part taxon-name-part-type="species" reg="odontopyga">odontopyga</tp:taxon-name-part></tp:taxon-name></italic> Bi Duop</td><td rowspan="1" colspan="1">0.164</td><td rowspan="1" colspan="1">0.170</td><td rowspan="1" colspan="1">0.198</td><td rowspan="1" colspan="1">0.217</td><td rowspan="1" colspan="1">0.201</td><td rowspan="1" colspan="1">0.199</td><td rowspan="1" colspan="1">0.141</td><td rowspan="1" colspan="1">0.265</td><td rowspan="1" colspan="1">0.204</td><td rowspan="1" colspan="1">0.221</td><td rowspan="1" colspan="1">0.179</td><td rowspan="1" colspan="1"/><td rowspan="1" colspan="1"/><td rowspan="1" colspan="1"/><td rowspan="1" colspan="1"/><td rowspan="1" colspan="1"/><td rowspan="1" colspan="1"/><td rowspan="1" colspan="1"/><td rowspan="1" colspan="1"/><td rowspan="1" colspan="1"/><td rowspan="1" colspan="1"/><td rowspan="1" colspan="1"/></tr><tr><td rowspan="1" colspan="1">13</td><td rowspan="1" colspan="1"><italic><tp:taxon-name><tp:taxon-name-part taxon-name-part-type="genus" reg="Orthomorphoides">Orthomorphoides</tp:taxon-name-part> <tp:taxon-name-part taxon-name-part-type="species" reg="setosus">setosus</tp:taxon-name-part></tp:taxon-name></italic> Bi Duop</td><td rowspan="1" colspan="1">0.176</td><td rowspan="1" colspan="1">0.183</td><td rowspan="1" colspan="1">0.198</td><td rowspan="1" colspan="1">0.218</td><td rowspan="1" colspan="1">0.171</td><td rowspan="1" colspan="1">0.227</td><td rowspan="1" colspan="1">0.199</td><td rowspan="1" colspan="1">0.273</td><td rowspan="1" colspan="1">0.249</td><td rowspan="1" colspan="1">0.241</td><td rowspan="1" colspan="1">0.178</td><td rowspan="1" colspan="1">0.128</td><td rowspan="1" colspan="1"/><td rowspan="1" colspan="1"/><td rowspan="1" colspan="1"/><td rowspan="1" colspan="1"/><td rowspan="1" colspan="1"/><td rowspan="1" colspan="1"/><td rowspan="1" colspan="1"/><td rowspan="1" colspan="1"/><td rowspan="1" colspan="1"/><td rowspan="1" colspan="1"/></tr><tr><td rowspan="1" colspan="1">14</td><td rowspan="1" colspan="1"><italic><tp:taxon-name><tp:taxon-name-part taxon-name-part-type="genus" reg="Orthomorpha">Orthomorpha</tp:taxon-name-part> <tp:taxon-name-part taxon-name-part-type="species" reg="scabra">scabra</tp:taxon-name-part></tp:taxon-name></italic> Bi Duop</td><td rowspan="1" colspan="1">0.158</td><td rowspan="1" colspan="1">0.164</td><td rowspan="1" colspan="1">0.140</td><td rowspan="1" colspan="1">0.233</td><td rowspan="1" colspan="1">0.243</td><td rowspan="1" colspan="1">0.199</td><td rowspan="1" colspan="1">0.205</td><td rowspan="1" colspan="1">0.191</td><td rowspan="1" colspan="1">0.177</td><td rowspan="1" colspan="1">0.219</td><td rowspan="1" colspan="1">0.178</td><td rowspan="1" colspan="1">0.183</td><td rowspan="1" colspan="1">0.170</td><td rowspan="1" colspan="1"/><td rowspan="1" colspan="1"/><td rowspan="1" colspan="1"/><td rowspan="1" colspan="1"/><td rowspan="1" colspan="1"/><td rowspan="1" colspan="1"/><td rowspan="1" colspan="1"/><td rowspan="1" colspan="1"/><td rowspan="1" colspan="1"/></tr><tr><td rowspan="1" colspan="1">15</td><td rowspan="1" colspan="1"><italic><tp:taxon-name><tp:taxon-name-part taxon-name-part-type="genus" reg="Orthomorpha">O.</tp:taxon-name-part> <tp:taxon-name-part taxon-name-part-type="species" reg="glandulosa">glandulosa</tp:taxon-name-part></tp:taxon-name></italic> Quang Nam</td><td rowspan="1" colspan="1">0.164</td><td rowspan="1" colspan="1">0.171</td><td rowspan="1" colspan="1">0.194</td><td rowspan="1" colspan="1">0.257</td><td rowspan="1" colspan="1">0.262</td><td rowspan="1" colspan="1">0.259</td><td rowspan="1" colspan="1">0.247</td><td rowspan="1" colspan="1">0.235</td><td rowspan="1" colspan="1">0.199</td><td rowspan="1" colspan="1">0.229</td><td rowspan="1" colspan="1">0.229</td><td rowspan="1" colspan="1">0.170</td><td rowspan="1" colspan="1">0.177</td><td rowspan="1" colspan="1">0.116</td><td rowspan="1" colspan="1"/><td rowspan="1" colspan="1"/><td rowspan="1" colspan="1"/><td rowspan="1" colspan="1"/><td rowspan="1" colspan="1"/><td rowspan="1" colspan="1"/><td rowspan="1" colspan="1"/><td rowspan="1" colspan="1"/></tr><tr><td rowspan="1" colspan="1">16</td><td rowspan="1" colspan="1"><italic><tp:taxon-name><tp:taxon-name-part taxon-name-part-type="genus" reg="Orthomorpha">O.</tp:taxon-name-part> <tp:taxon-name-part taxon-name-part-type="species" reg="scabra">scabra</tp:taxon-name-part></tp:taxon-name></italic> Kon Ka Kinh</td><td rowspan="1" colspan="1">0.158</td><td rowspan="1" colspan="1">0.164</td><td rowspan="1" colspan="1">0.140</td><td rowspan="1" colspan="1">0.233</td><td rowspan="1" colspan="1">0.243</td><td rowspan="1" colspan="1">0.199</td><td rowspan="1" colspan="1">0.205</td><td rowspan="1" colspan="1">0.191</td><td rowspan="1" colspan="1">0.177</td><td rowspan="1" colspan="1">0.219</td><td rowspan="1" colspan="1">0.178</td><td rowspan="1" colspan="1">0.183</td><td rowspan="1" colspan="1">0.170</td><td rowspan="1" colspan="1">0.000</td><td rowspan="1" colspan="1">0.116</td><td rowspan="1" colspan="1"/><td rowspan="1" colspan="1"/><td rowspan="1" colspan="1"/><td rowspan="1" colspan="1"/><td rowspan="1" colspan="1"/><td rowspan="1" colspan="1"/><td rowspan="1" colspan="1"/></tr><tr><td rowspan="1" colspan="1">17</td><td rowspan="1" colspan="1"><tp:taxon-name><tp:taxon-name-part taxon-name-part-type="genus" reg="Orthomorpha">O.</tp:taxon-name-part> <tp:taxon-name-part taxon-name-part-type="species" reg="scabra">scabra</tp:taxon-name-part> <tp:taxon-name-part taxon-name-part-type="infraspecific-rank">var.</tp:taxon-name-part> <tp:taxon-name-part taxon-name-part-type="variety" reg="grandis">grandis</tp:taxon-name-part></tp:taxon-name> Bidoup Nui Ba</td><td rowspan="1" colspan="1">0.158</td><td rowspan="1" colspan="1">0.164</td><td rowspan="1" colspan="1">0.140</td><td rowspan="1" colspan="1">0.233</td><td rowspan="1" colspan="1">0.243</td><td rowspan="1" colspan="1">0.199</td><td rowspan="1" colspan="1">0.205</td><td rowspan="1" colspan="1">0.191</td><td rowspan="1" colspan="1">0.177</td><td rowspan="1" colspan="1">0.219</td><td rowspan="1" colspan="1">0.178</td><td rowspan="1" colspan="1">0.183</td><td rowspan="1" colspan="1">0.170</td><td rowspan="1" colspan="1">0.000</td><td rowspan="1" colspan="1">0.116</td><td rowspan="1" colspan="1">0.000</td><td rowspan="1" colspan="1"/><td rowspan="1" colspan="1"/><td rowspan="1" colspan="1"/><td rowspan="1" colspan="1"/><td rowspan="1" colspan="1"/><td rowspan="1" colspan="1"/></tr><tr><td rowspan="1" colspan="1">18</td><td rowspan="1" colspan="1"><italic><tp:taxon-name><tp:taxon-name-part taxon-name-part-type="genus" reg="Orthomorpha">O.</tp:taxon-name-part> <tp:taxon-name-part taxon-name-part-type="species" reg="vietnamica">vietnamica</tp:taxon-name-part></tp:taxon-name></italic> Kon Ka Kinh</td><td rowspan="1" colspan="1">0.170</td><td rowspan="1" colspan="1">0.177</td><td rowspan="1" colspan="1">0.166</td><td rowspan="1" colspan="1">0.249</td><td rowspan="1" colspan="1">0.234</td><td rowspan="1" colspan="1">0.213</td><td rowspan="1" colspan="1">0.220</td><td rowspan="1" colspan="1">0.220</td><td rowspan="1" colspan="1">0.190</td><td rowspan="1" colspan="1">0.234</td><td rowspan="1" colspan="1">0.191</td><td rowspan="1" colspan="1">0.170</td><td rowspan="1" colspan="1">0.170</td><td rowspan="1" colspan="1">0.018</td><td rowspan="1" colspan="1">0.116</td><td rowspan="1" colspan="1">0.018</td><td rowspan="1" colspan="1">0.018</td><td rowspan="1" colspan="1"/><td rowspan="1" colspan="1"/><td rowspan="1" colspan="1"/><td rowspan="1" colspan="1"/><td rowspan="1" colspan="1"/></tr><tr><td rowspan="1" colspan="1">19</td><td rowspan="1" colspan="1"><italic><tp:taxon-name><tp:taxon-name-part taxon-name-part-type="genus" reg="Orthomorpha">O.</tp:taxon-name-part> <tp:taxon-name-part taxon-name-part-type="species" reg="arboricola">arboricola</tp:taxon-name-part></tp:taxon-name></italic> Hon Ba</td><td rowspan="1" colspan="1">0.164</td><td rowspan="1" colspan="1">0.170</td><td rowspan="1" colspan="1">0.190</td><td rowspan="1" colspan="1">0.224</td><td rowspan="1" colspan="1">0.261</td><td rowspan="1" colspan="1">0.243</td><td rowspan="1" colspan="1">0.236</td><td rowspan="1" colspan="1">0.205</td><td rowspan="1" colspan="1">0.198</td><td rowspan="1" colspan="1">0.233</td><td rowspan="1" colspan="1">0.226</td><td rowspan="1" colspan="1">0.184</td><td rowspan="1" colspan="1">0.170</td><td rowspan="1" colspan="1">0.076</td><td rowspan="1" colspan="1">0.046</td><td rowspan="1" colspan="1">0.076</td><td rowspan="1" colspan="1">0.076</td><td rowspan="1" colspan="1">0.076</td><td rowspan="1" colspan="1"/><td rowspan="1" colspan="1"/><td rowspan="1" colspan="1"/><td rowspan="1" colspan="1"/></tr><tr><td rowspan="1" colspan="1">20</td><td rowspan="1" colspan="1"><tp:taxon-name><tp:taxon-name-part taxon-name-part-type="genus" reg="Orthomorpha">O.</tp:taxon-name-part> <tp:taxon-name-part taxon-name-part-type="species" reg="rotundicollis">rotundicollis</tp:taxon-name-part> <tp:taxon-name-part taxon-name-part-type="infraspecific-rank">var.</tp:taxon-name-part> <tp:taxon-name-part taxon-name-part-type="variety" reg="subrotundicollis">subrotundicollis</tp:taxon-name-part></tp:taxon-name> Kon Ka Kinh</td><td rowspan="1" colspan="1">0.152</td><td rowspan="1" colspan="1">0.158</td><td rowspan="1" colspan="1">0.159</td><td rowspan="1" colspan="1">0.204</td><td rowspan="1" colspan="1">0.173</td><td rowspan="1" colspan="1">0.204</td><td rowspan="1" colspan="1">0.198</td><td rowspan="1" colspan="1">0.219</td><td rowspan="1" colspan="1">0.172</td><td rowspan="1" colspan="1">0.250</td><td rowspan="1" colspan="1">0.221</td><td rowspan="1" colspan="1">0.121</td><td rowspan="1" colspan="1">0.158</td><td rowspan="1" colspan="1">0.115</td><td rowspan="1" colspan="1">0.148</td><td rowspan="1" colspan="1">0.115</td><td rowspan="1" colspan="1">0.115</td><td rowspan="1" colspan="1">0.104</td><td rowspan="1" colspan="1">0.141</td><td rowspan="1" colspan="1"/><td rowspan="1" colspan="1"/><td rowspan="1" colspan="1"/></tr><tr><td rowspan="1" colspan="1">21</td><td rowspan="1" colspan="1"><italic><tp:taxon-name><tp:taxon-name-part taxon-name-part-type="genus" reg="Orthomorpha">O.</tp:taxon-name-part> <tp:taxon-name-part taxon-name-part-type="species" reg="rotundicollis">rotundicollis</tp:taxon-name-part></tp:taxon-name></italic> Thac Mai</td><td rowspan="1" colspan="1">0.152</td><td rowspan="1" colspan="1">0.158</td><td rowspan="1" colspan="1">0.159</td><td rowspan="1" colspan="1">0.204</td><td rowspan="1" colspan="1">0.173</td><td rowspan="1" colspan="1">0.204</td><td rowspan="1" colspan="1">0.198</td><td rowspan="1" colspan="1">0.219</td><td rowspan="1" colspan="1">0.172</td><td rowspan="1" colspan="1">0.250</td><td rowspan="1" colspan="1">0.221</td><td rowspan="1" colspan="1">0.121</td><td rowspan="1" colspan="1">0.158</td><td rowspan="1" colspan="1">0.115</td><td rowspan="1" colspan="1">0.148</td><td rowspan="1" colspan="1">0.115</td><td rowspan="1" colspan="1">0.115</td><td rowspan="1" colspan="1">0.104</td><td rowspan="1" colspan="1">0.141</td><td rowspan="1" colspan="1">0.000</td><td rowspan="1" colspan="1"/><td rowspan="1" colspan="1"/></tr><tr><td rowspan="1" colspan="1">22</td><td rowspan="1" colspan="1"><italic><tp:taxon-name><tp:taxon-name-part taxon-name-part-type="genus" reg="Orthomorpha">O.</tp:taxon-name-part> <tp:taxon-name-part taxon-name-part-type="species" reg="rotundicollis">rotundicollis</tp:taxon-name-part></tp:taxon-name></italic> Cat Tien</td><td rowspan="1" colspan="1">0.152</td><td rowspan="1" colspan="1">0.158</td><td rowspan="1" colspan="1">0.159</td><td rowspan="1" colspan="1">0.204</td><td rowspan="1" colspan="1">0.173</td><td rowspan="1" colspan="1">0.204</td><td rowspan="1" colspan="1">0.198</td><td rowspan="1" colspan="1">0.219</td><td rowspan="1" colspan="1">0.172</td><td rowspan="1" colspan="1">0.250</td><td rowspan="1" colspan="1">0.221</td><td rowspan="1" colspan="1">0.121</td><td rowspan="1" colspan="1">0.158</td><td rowspan="1" colspan="1">0.115</td><td rowspan="1" colspan="1">0.148</td><td rowspan="1" colspan="1">0.115</td><td rowspan="1" colspan="1">0.115</td><td rowspan="1" colspan="1">0.104</td><td rowspan="1" colspan="1">0.141</td><td rowspan="1" colspan="1">0.000</td><td rowspan="1" colspan="1">0.000</td><td rowspan="1" colspan="1"/></tr><tr><td rowspan="1" colspan="1">23</td><td rowspan="1" colspan="1"><italic><tp:taxon-name><tp:taxon-name-part taxon-name-part-type="genus" reg="Orthomorpha">O.</tp:taxon-name-part> <tp:taxon-name-part taxon-name-part-type="species" reg="caramel">caramel</tp:taxon-name-part></tp:taxon-name></italic> Kon Ka Kinh</td><td rowspan="1" colspan="1">0.158</td><td rowspan="1" colspan="1">0.164</td><td rowspan="1" colspan="1">0.166</td><td rowspan="1" colspan="1">0.234</td><td rowspan="1" colspan="1">0.201</td><td rowspan="1" colspan="1">0.241</td><td rowspan="1" colspan="1">0.219</td><td rowspan="1" colspan="1">0.218</td><td rowspan="1" colspan="1">0.185</td><td rowspan="1" colspan="1">0.241</td><td rowspan="1" colspan="1">0.243</td><td rowspan="1" colspan="1">0.139</td><td rowspan="1" colspan="1">0.164</td><td rowspan="1" colspan="1">0.121</td><td rowspan="1" colspan="1">0.105</td><td rowspan="1" colspan="1">0.121</td><td rowspan="1" colspan="1">0.121</td><td rowspan="1" colspan="1">0.110</td><td rowspan="1" colspan="1">0.099</td><td rowspan="1" colspan="1">0.032</td><td rowspan="1" colspan="1">0.032</td><td rowspan="1" colspan="1">0.032</td></tr></tbody></table></table-wrap></tp:treatment-sec><tp:treatment-sec><!--Section generated to contain objects referenced in tp:taxon-treatment.--><table-wrap id="T1" position="float" orientation="portrait"><label>Table 1.</label><caption><p>Species voucher repository and accession numbers deposited in GenBank.</p></caption><table id="TID0E3IBG" rules="all"><tbody><tr><td rowspan="1" colspan="1">№</td><td rowspan="1" colspan="1">
                <bold>Species</bold>
              </td><td rowspan="1" colspan="1">
                <bold>Location</bold>
              </td><td rowspan="1" colspan="1">
                <bold><abbrev xmlns:xlink="http://www.w3.org/1999/xlink" xlink:title="cytochrome c oxidase subunit I" id="ABBRID0ETLAC" xlink:type="simple">COI</abbrev> sequences numbers</bold>
              </td><td rowspan="1" colspan="1">
                <bold>Voucher repository</bold>
              </td></tr><tr><td rowspan="1" colspan="1">1</td><td rowspan="1" colspan="1">
                <italic><tp:taxon-name><tp:taxon-name-part taxon-name-part-type="genus" reg="Orthomorpha">Orthomorpha</tp:taxon-name-part> <tp:taxon-name-part taxon-name-part-type="species" reg="coarctata">coarctata</tp:taxon-name-part></tp:taxon-name></italic>
              </td><td rowspan="1" colspan="1">Thac Mai</td><td rowspan="1" colspan="1">
                <ext-link xmlns:xlink="http://www.w3.org/1999/xlink" ext-link-type="gen" xlink:href="MC762236" xlink:type="simple">MC762236</ext-link>
              </td><td rowspan="1" colspan="1">
                <abbrev xmlns:xlink="http://www.w3.org/1999/xlink" content-type="institution" xlink:title="Zoological Museum, State University of Moscow" id="ABBRID0E2MAC" xlink:type="simple">ZMUM</abbrev>
              </td></tr><tr><td rowspan="1" colspan="1">2</td><td rowspan="1" colspan="1"><tp:taxon-name><tp:taxon-name-part taxon-name-part-type="genus" reg="Orthomorpha">Orthomorpha</tp:taxon-name-part> <tp:taxon-name-part taxon-name-part-type="species" reg="rotundicollis">rotundicollis</tp:taxon-name-part> <tp:taxon-name-part taxon-name-part-type="infraspecific-rank">var.</tp:taxon-name-part> <tp:taxon-name-part taxon-name-part-type="variety" reg="subrotundicoll">subrotundicoll</tp:taxon-name-part></tp:taxon-name>is</td><td rowspan="1" colspan="1">Kon Ka Kinh</td><td rowspan="1" colspan="1">
                <ext-link xmlns:xlink="http://www.w3.org/1999/xlink" ext-link-type="gen" xlink:href="MC762237" xlink:type="simple">MC762237</ext-link>
              </td><td rowspan="1" colspan="1"><abbrev xmlns:xlink="http://www.w3.org/1999/xlink" content-type="institution" xlink:title="Zoological Museum, State University of Moscow" id="ABBRID0EDOAC" xlink:type="simple">ZMUM</abbrev> Rd 4210</td></tr><tr><td rowspan="1" colspan="1">3</td><td rowspan="1" colspan="1">
                <italic><tp:taxon-name><tp:taxon-name-part taxon-name-part-type="genus" reg="Orthomorpha">Orthomorpha</tp:taxon-name-part> <tp:taxon-name-part taxon-name-part-type="species" reg="rotundicollis">rotundicollis</tp:taxon-name-part></tp:taxon-name></italic>
              </td><td rowspan="1" colspan="1">Thac Mai</td><td rowspan="1" colspan="1">
                <ext-link xmlns:xlink="http://www.w3.org/1999/xlink" ext-link-type="gen" xlink:href="MC762238" xlink:type="simple">MC762238</ext-link>
              </td><td rowspan="1" colspan="1"><abbrev xmlns:xlink="http://www.w3.org/1999/xlink" content-type="institution" xlink:title="Zoological Museum, State University of Moscow" id="ABBRID0EFPAC" xlink:type="simple">ZMUM</abbrev> Rd 4215</td></tr><tr><td rowspan="1" colspan="1">4</td><td rowspan="1" colspan="1">
                <italic><tp:taxon-name><tp:taxon-name-part taxon-name-part-type="genus" reg="Orthomorpha">Orthomorpha</tp:taxon-name-part> <tp:taxon-name-part taxon-name-part-type="species" reg="rotundicollis">rotundicollis</tp:taxon-name-part></tp:taxon-name></italic>
              </td><td rowspan="1" colspan="1">Cat Tien</td><td rowspan="1" colspan="1">
                <ext-link xmlns:xlink="http://www.w3.org/1999/xlink" ext-link-type="gen" xlink:href="MC762239" xlink:type="simple">MC762239</ext-link>
              </td><td rowspan="1" colspan="1">
                <abbrev xmlns:xlink="http://www.w3.org/1999/xlink" content-type="institution" xlink:title="Zoological Museum, State University of Moscow" id="ABBRID0EIAAE" xlink:type="simple">ZMUM</abbrev>
              </td></tr><tr><td rowspan="1" colspan="1">5</td><td rowspan="1" colspan="1">
                <italic><tp:taxon-name><tp:taxon-name-part taxon-name-part-type="genus" reg="Orthomorpha">Orthomorpha</tp:taxon-name-part> <tp:taxon-name-part taxon-name-part-type="species" reg="caramel">caramel</tp:taxon-name-part></tp:taxon-name></italic>
              </td><td rowspan="1" colspan="1">Kon Ka Kinh</td><td rowspan="1" colspan="1">
                <ext-link xmlns:xlink="http://www.w3.org/1999/xlink" ext-link-type="gen" xlink:href="MC762240" xlink:type="simple">MC762240</ext-link>
              </td><td rowspan="1" colspan="1"><abbrev xmlns:xlink="http://www.w3.org/1999/xlink" content-type="institution" xlink:title="Zoological Museum, State University of Moscow" id="ABBRID0EKBAE" xlink:type="simple">ZMUM</abbrev> Rd 4198</td></tr><tr><td rowspan="1" colspan="1">6</td><td rowspan="1" colspan="1">
                <italic><tp:taxon-name><tp:taxon-name-part taxon-name-part-type="genus" reg="Orthomorpha">Orthomorpha</tp:taxon-name-part> <tp:taxon-name-part taxon-name-part-type="species" reg="vietnamica">vietnamica</tp:taxon-name-part></tp:taxon-name></italic>
              </td><td rowspan="1" colspan="1">Kon Ka Kinh</td><td rowspan="1" colspan="1">
                <ext-link xmlns:xlink="http://www.w3.org/1999/xlink" ext-link-type="gen" xlink:href="MC762241" xlink:type="simple">MC762241</ext-link>
              </td><td rowspan="1" colspan="1"><abbrev xmlns:xlink="http://www.w3.org/1999/xlink" content-type="institution" xlink:title="Zoological Museum, State University of Moscow" id="ABBRID0EMCAE" xlink:type="simple">ZMUM</abbrev> Rd 4199</td></tr><tr><td rowspan="1" colspan="1">7</td><td rowspan="1" colspan="1">
                <italic><tp:taxon-name><tp:taxon-name-part taxon-name-part-type="genus" reg="Orthomorpha">Orthomorpha</tp:taxon-name-part> <tp:taxon-name-part taxon-name-part-type="species" reg="scabra">scabra</tp:taxon-name-part></tp:taxon-name></italic>
              </td><td rowspan="1" colspan="1">Kon Ka Kinh</td><td rowspan="1" colspan="1">
                <ext-link xmlns:xlink="http://www.w3.org/1999/xlink" ext-link-type="gen" xlink:href="MC762242" xlink:type="simple">MC762242</ext-link>
              </td><td rowspan="1" colspan="1"><abbrev xmlns:xlink="http://www.w3.org/1999/xlink" content-type="institution" xlink:title="Zoological Museum, State University of Moscow" id="ABBRID0EODAE" xlink:type="simple">ZMUM</abbrev> Rd 4213</td></tr><tr><td rowspan="1" colspan="1">8</td><td rowspan="1" colspan="1">
                <tp:taxon-name><tp:taxon-name-part taxon-name-part-type="genus" reg="Orthomorpha">Orthomorpha</tp:taxon-name-part> <tp:taxon-name-part taxon-name-part-type="species" reg="scabra">scabra</tp:taxon-name-part> <tp:taxon-name-part taxon-name-part-type="infraspecific-rank">var.</tp:taxon-name-part> <tp:taxon-name-part taxon-name-part-type="variety" reg="grandis">grandis</tp:taxon-name-part></tp:taxon-name>
              </td><td rowspan="1" colspan="1">Bidoup Nui Ba</td><td rowspan="1" colspan="1">
                <ext-link xmlns:xlink="http://www.w3.org/1999/xlink" ext-link-type="gen" xlink:href="MC762243" xlink:type="simple">MC762243</ext-link>
              </td><td rowspan="1" colspan="1"><abbrev xmlns:xlink="http://www.w3.org/1999/xlink" content-type="institution" xlink:title="Zoological Museum, State University of Moscow" id="ABBRID0EVEAE" xlink:type="simple">ZMUM</abbrev> Rd 4267</td></tr><tr><td rowspan="1" colspan="1">9</td><td rowspan="1" colspan="1">
                <italic><tp:taxon-name><tp:taxon-name-part taxon-name-part-type="genus" reg="Orthomorpha">Orthomorpha</tp:taxon-name-part> <tp:taxon-name-part taxon-name-part-type="species" reg="arboricola">arboricola</tp:taxon-name-part></tp:taxon-name></italic>
              </td><td rowspan="1" colspan="1">Hon Ba</td><td rowspan="1" colspan="1">
                <ext-link xmlns:xlink="http://www.w3.org/1999/xlink" ext-link-type="gen" xlink:href="MC762244" xlink:type="simple">MC762244</ext-link>
              </td><td rowspan="1" colspan="1">
                <abbrev xmlns:xlink="http://www.w3.org/1999/xlink" content-type="institution" xlink:title="Zoological Museum, State University of Moscow" id="ABBRID0EXFAE" xlink:type="simple">ZMUM</abbrev>
              </td></tr></tbody></table></table-wrap><fig id="F20" position="float" orientation="portrait"><object-id xmlns:xlink="http://www.w3.org/1999/xlink" content-type="doi" xlink:type="simple">10.3897/zookeys.898.39265.figure20</object-id><object-id xmlns:xlink="http://www.w3.org/1999/xlink" content-type="arpha" xlink:type="simple">E9B5A9C7-2CFE-5956-AC29-B6D1B0C071AB</object-id><label>Figure 20.</label><caption><p>A rooted phylogram based on <abbrev xmlns:xlink="http://www.w3.org/1999/xlink" xlink:title="cytochrome c oxidase subunit I" id="ABBRID0ECNDI" xlink:type="simple">COI</abbrev> sequences obtained from the relevant literature on <tp:taxon-name><tp:taxon-name-part taxon-name-part-type="family">Paradoxosomatidae</tp:taxon-name-part></tp:taxon-name> (<xref ref-type="bibr" rid="B28">Nguyen et al. 2017</xref>, <xref ref-type="bibr" rid="B29">2018</xref>) and available in GenBank (all given in black, yet with several name updates according to modern taxonomy), combined with new haplotypes (six species and two varieties, these latter put in quotation marks and all highlighted in red). Tree topology was reconstructed using MrBayes software. The values of statistical support are given above the branches only when these exceed 65%.</p></caption><graphic xmlns:xlink="http://www.w3.org/1999/xlink" xlink:href="zookeys-898-121-g020.jpg" position="float" orientation="portrait" xlink:type="simple" id="oo_363875.jpg"><uri content-type="original_file" xlink:type="simple">https://binary.pensoft.net/fig/363875</uri></graphic></fig></tp:treatment-sec><ref-list><ref id="B23"><mixed-citation xmlns:xlink="http://www.w3.org/1999/xlink" xlink:type="simple"><person-group><name name-style="western"><surname>Likhitrakarn</surname><given-names>N</given-names></name><name name-style="western"><surname>Golovatch</surname><given-names>SI</given-names></name><name name-style="western"><surname>Panha</surname><given-names>S</given-names></name></person-group> (<year>2011</year>) <article-title>Revision of the Southeast Asian millipede genus <italic><tp:taxon-name><tp:taxon-name-part taxon-name-part-type="genus">Orthomorpha</tp:taxon-name-part></tp:taxon-name></italic> Bollman, 1893, with the proposal of a new genus (<tp:taxon-name><tp:taxon-name-part taxon-name-part-type="class">Diplopoda</tp:taxon-name-part></tp:taxon-name>, <tp:taxon-name><tp:taxon-name-part taxon-name-part-type="order">Polydesmida</tp:taxon-name-part></tp:taxon-name>, <tp:taxon-name><tp:taxon-name-part taxon-name-part-type="family">Paradoxosomatidae</tp:taxon-name-part></tp:taxon-name>).</article-title><source>ZooKeys</source><volume>131</volume>: <fpage>1</fpage>–<lpage>161</lpage>. <ext-link xlink:type="simple" ext-link-type="doi" xlink:href="10.3897/zookeys.131.1921">https://doi.org/10.3897/zookeys.131.1921</ext-link></mixed-citation></ref><ref id="B28"><mixed-citation xmlns:xlink="http://www.w3.org/1999/xlink" xlink:type="simple"><person-group><name name-style="western"><surname>Nguyen</surname><given-names>AD</given-names></name><name name-style="western"><surname>Korsós</surname><given-names>Z</given-names></name><name name-style="western"><surname>Jang</surname><given-names>KH</given-names></name><name name-style="western"><surname>Hwang</surname><given-names>UW</given-names></name></person-group> (<year>2017</year>) <article-title>A revision and phylogenetic analysis of the millipede genus <italic><tp:taxon-name><tp:taxon-name-part taxon-name-part-type="genus">Oxidus</tp:taxon-name-part></tp:taxon-name></italic> Cook, 1911 (<tp:taxon-name><tp:taxon-name-part taxon-name-part-type="order">Polydesmida</tp:taxon-name-part></tp:taxon-name>: <tp:taxon-name><tp:taxon-name-part taxon-name-part-type="family">Paradoxosomatidae</tp:taxon-name-part></tp:taxon-name>).</article-title><source>European Journal of Taxonomy</source><volume>293</volume>: <fpage>1</fpage>–<lpage>22</lpage>. <ext-link xlink:type="simple" ext-link-type="doi" xlink:href="10.5852/ejt.2017.293">https://doi.org/10.5852/ejt.2017.293</ext-link></mixed-citation></ref><ref id="B29"><mixed-citation xmlns:xlink="http://www.w3.org/1999/xlink" xlink:type="simple"><person-group><name name-style="western"><surname>Nguyen</surname><given-names>AD</given-names></name><name name-style="western"><surname>Nguyen</surname><given-names>SG</given-names></name><name name-style="western"><surname>Le</surname><given-names>SX</given-names></name></person-group> (<year>2018</year>) <article-title>On the millipede genus <italic><tp:taxon-name><tp:taxon-name-part taxon-name-part-type="genus">Antheromorpha</tp:taxon-name-part></tp:taxon-name></italic> Jeekel, 1968 (<tp:taxon-name><tp:taxon-name-part taxon-name-part-type="class">Diplopoda</tp:taxon-name-part></tp:taxon-name>: <tp:taxon-name><tp:taxon-name-part taxon-name-part-type="order">Polydesmida</tp:taxon-name-part></tp:taxon-name>: <tp:taxon-name><tp:taxon-name-part taxon-name-part-type="family">Paradoxosomatidae</tp:taxon-name-part></tp:taxon-name>) from Vietnam, with a description of a new species.</article-title><source>Raffles Bulletin of Zoology</source><volume>66</volume>: <fpage>96</fpage>–<lpage>109</lpage>. <ext-link xlink:type="simple" ext-link-type="uri" xlink:href="https://www.researchgate.net/publication/323336945_On_the_millipede_genus_Antheromorpha_Jeekel_1968_Diplopoda_Polydesmida_Paradoxosomatidae_from_Vietnam_with_a_description_of_a_new_species">https://www.researchgate.net/publication/323336945_On_the_millipede_genus_Antheromorpha_Jeekel_1968_Diplopoda_Polydesmida_Paradoxosomatidae_from_Vietnam_with_a_description_of_a_new_species</ext-link></mixed-citation></ref></ref-list></tp:taxon-treatment>
