# Supplementary material for: Review of the millipede genus Orthomorpha Bollman, 1893 (Diplopoda, Polydesmida, Paradoxosomatidae) in Vietnam, with several new records and descriptions of two new species
Source: Zookeys. 2019 Dec 10;898:121–58. doi: 10.3897/zookeys.898.39265 (PMC6917625; doi:10.3897/zookeys.898.39265)
Supplement: XML Treatment for Orthomorpha vietnamica [file zookeys.898.39265-treatment9.xml]

<!DOCTYPE tp:taxon-treatment
  PUBLIC "-//TaxonX//DTD Taxonomic Treatment Publishing DTD v0 20100105//EN" "tax-treatment-NSO.dtd">
<tp:taxon-treatment xmlns:tp="http://www.plazi.org/taxpub"><tp:treatment-meta><kwd-group><label>Taxon classification</label><kwd><named-content xmlns:xlink="http://www.w3.org/1999/xlink" content-type="kingdom">Animalia</named-content></kwd><kwd><named-content xmlns:xlink="http://www.w3.org/1999/xlink" content-type="order">Polydesmida</named-content></kwd><kwd><named-content xmlns:xlink="http://www.w3.org/1999/xlink" content-type="family">Paradoxosomatidae</named-content></kwd></kwd-group><mixed-citation publication-type="journal"><person-group><name><surname>Likhitrakarn</surname><given-names>Natdanai</given-names></name><name><surname>Golovatch</surname><given-names>Sergei I.</given-names></name><name><surname>Semenyuk</surname><given-names>Irina</given-names></name><name><surname>Efeykin</surname><given-names>Boris D.</given-names></name><name><surname>Panha</surname><given-names>Somsak</given-names></name></person-group><article-title>Review of the millipede genus <italic><tp:taxon-name><tp:taxon-name-part taxon-name-part-type="genus" reg="Orthomorpha">Orthomorpha</tp:taxon-name-part></tp:taxon-name></italic> Bollman, 1893 (<tp:taxon-name><tp:taxon-name-part taxon-name-part-type="class">Diplopoda</tp:taxon-name-part></tp:taxon-name>, <tp:taxon-name><tp:taxon-name-part taxon-name-part-type="order">Polydesmida</tp:taxon-name-part></tp:taxon-name>, <tp:taxon-name><tp:taxon-name-part taxon-name-part-type="family">Paradoxosomatidae</tp:taxon-name-part></tp:taxon-name>) in Vietnam, with several new records and descriptions of two new species</article-title><source>Zookeys</source><day>10</day><month>12</month><year>2019</year><volume>898</volume><fpage>121</fpage><lpage>158</lpage><pub-id pub-id-type="doi">10.3897/zookeys.898.39265</pub-id></mixed-citation></tp:treatment-meta><tp:nomenclature><tp:taxon-name><object-id xmlns:xlink="http://www.w3.org/1999/xlink" content-type="arpha" xlink:type="simple">F46385BD-1947-58D1-AC4F-1147AB6154DD</object-id>
                <tp:taxon-name-part taxon-name-part-type="genus" reg="Orthomorpha">Orthomorpha</tp:taxon-name-part>
                <tp:taxon-name-part taxon-name-part-type="species" reg="vietnamica">vietnamica</tp:taxon-name-part>
                <object-id xmlns:xlink="http://www.w3.org/1999/xlink" content-type="zoobank" xlink:type="simple">http://zoobank.org/D9F27912-213D-4AEB-AE74-38FFFFA0F66B</object-id>
              </tp:taxon-name><tp:taxon-status xmlns:xlink="http://www.w3.org/1999/xlink" xlink:type="simple">sp. nov.</tp:taxon-status><xref ref-type="fig" rid="F15">Figs 15</xref><xref ref-type="fig" rid="F16">, 16</xref></tp:nomenclature><tp:treatment-sec sec-type="type material" id="SECID0EKZBI"><title>Type material.</title><p><bold><italic>Holotype</italic></bold>: ♂ (<abbrev xmlns:xlink="http://www.w3.org/1999/xlink" content-type="institution" xlink:title="Zoological Museum, State University of Moscow" id="ABBRID0EVZBI" xlink:type="simple">ZMUM</abbrev> Rd 4199), Vietnam, Gia Lai Province, Kon Ka Kinh National Park, near the village of Krong, <named-content xmlns:xlink="http://www.w3.org/1999/xlink" content-type="dwc:verbatimCoordinates" xlink:type="simple"><named-content content-type="geo-json" specific-use="{&#34;type&#34;:&#34;Point&#34;,&#34;coordinates&#34;:[108.445000,14.300833]}" id="NCID0E4ZBI" xlink:type="simple">14°18'03"N, 108°26'42"E</named-content></named-content>, 600 m a.s.l., mixed tropical forest, on tree trunk, night time, 9.V.2017, I. Semenyuk leg.</p><p><bold><italic>Paratype</italic></bold>: 1 ♀ (<abbrev xmlns:xlink="http://www.w3.org/1999/xlink" content-type="institution" xlink:title="Zoological Museum, State University of Moscow" id="ABBRID0EJ1BI" xlink:type="simple">ZMUM</abbrev> Rd 4200), same locality, together with holotype.</p></tp:treatment-sec><tp:treatment-sec sec-type="Name" id="SECID0EO1BI"><title>Name.</title><p>Adjective to refer to the country of origin.</p></tp:treatment-sec><tp:treatment-sec sec-type="diagnosis" id="SECID0ET1BI"><title>Diagnosis.</title><p>This species seems to be especially similar to <italic><tp:taxon-name><tp:taxon-name-part taxon-name-part-type="genus" reg="Orthomorpha">O.</tp:taxon-name-part> <tp:taxon-name-part taxon-name-part-type="species" reg="caramel">caramel</tp:taxon-name-part></tp:taxon-name></italic> sp. nov., but differs from all congeners (<xref ref-type="bibr" rid="B23">Likhitrakarn et al. 2011</xref>) in the presence of a conspicuous, densely setose, rounded tubercle (Fig. <xref ref-type="fig" rid="F16">16</xref>, cxp) on the gonocoxa and the evident trifid tip of the solenophore, as well as the ♂ tarsal brushes showing until segment 16, coupled with the pleurosternal carinae present as complete crests with a sharp caudal tooth on segments 2–4.</p></tp:treatment-sec><tp:treatment-sec sec-type="description" id="SECID0EM2BI"><title>Description.</title><p>Length 27.5 mm (♂) or 29.5 mm (♀), width of midbody pro- and metazonae 2.0 and 3.0 mm (♂) or 2.7 and 3.6 mm (♀), respectively.</p><p>Colouration of alcohol material after one year of preservation dark brown (Fig. <xref ref-type="fig" rid="F10">10B–H</xref>); metaterga brown to light brownish; paraterga and epiproct light yellow to yellowish; legs and sterna light brown to pale yellow; head, collum, and antennae dark brownish to brown. Bases of paraterga marbled (Fig. <xref ref-type="fig" rid="F15">15C</xref>).</p><p>All characters as in <italic><tp:taxon-name><tp:taxon-name-part taxon-name-part-type="genus" reg="Orthomorpha">O.</tp:taxon-name-part> <tp:taxon-name-part taxon-name-part-type="species" reg="caramel">caramel</tp:taxon-name-part></tp:taxon-name></italic> sp. nov., except as follows: clypeolabral region sparsely setose, vertigial region bare. Antennae rather short, reaching behind body segment 3 (♂, ♀) when stretched dorsally. In width, head &lt; collum &lt; segment 3 &lt; 4 &lt; 5 &lt; 2 &lt; 6–17 (♂) or head &lt; collum &lt; segment 3 &lt; 4 &lt; 2 &lt; 5–17 (♀), body gently and gradually tapering thereafter.</p><p>Tegument rather dull, prozonae finely shagreened, metaterga rugose to rugulose, surface below paraterga finely microgranulate and faintly rugulose (Fig. <xref ref-type="fig" rid="F15">15A–F</xref>).</p><p>Axial line visible on collum and both on following pro- and metazonae.</p><fig id="F15" position="float" orientation="portrait"><object-id xmlns:xlink="http://www.w3.org/1999/xlink" content-type="doi" xlink:type="simple">10.3897/zookeys.898.39265.figure15</object-id><object-id xmlns:xlink="http://www.w3.org/1999/xlink" content-type="arpha" xlink:type="simple">DFB7E7A0-4E67-5956-94A9-60CAB5B15A67</object-id><label>Figure 15.</label><caption><p><italic><tp:taxon-name><tp:taxon-name-part taxon-name-part-type="genus" reg="Orthomorpha">Orthomorpha</tp:taxon-name-part> <tp:taxon-name-part taxon-name-part-type="species" reg="vietnamica">vietnamica</tp:taxon-name-part></tp:taxon-name></italic> sp. nov., ♂ holotype <bold>A, B</bold> anterior part of body, dorsal and lateral views, respectively <bold>C, D</bold> segments 10 and 11, dorsal and lateral views, respectively <bold>E–G</bold> posterior part of body, lateral, dorsal and ventral views, respectively <bold>H, I</bold> sternal cones between coxae 4, subcaudal and sublateral views, respectively.</p></caption><graphic xmlns:xlink="http://www.w3.org/1999/xlink" xlink:href="zookeys-898-121-g015.jpg" position="float" orientation="portrait" xlink:type="simple" id="oo_363870.jpg"><uri content-type="original_file" xlink:type="simple">https://binary.pensoft.net/fig/363870</uri></graphic></fig><p>Transverse sulcus usually distinct (Fig. <xref ref-type="fig" rid="F15">15C, E, H</xref>), complete on metaterga 5–18, incomplete and nearly wanting on segments 4 and 19, nearly line-shape, rather shallow, almost reaching the bases of paraterga, at most very faintly beaded at bottom.</p><p>Pleurosternal carinae complete crests with a sharp caudal tooth on segments 2–4 (♂) (Fig. <xref ref-type="fig" rid="F15">15B</xref>) or nearly complete crests with a sharp caudal tooth on segment 4 (♀), thereafter bulged anteriorly and with a small sharp caudal tooth until segment 8, the tooth gradually reduced into small, caudally roughly granulate crests until segment 12 (♂, ♀). Epiproct (Fig. <xref ref-type="fig" rid="F15">15F, G</xref>) conical, flattened dorsoventrally, tip subtruncate; with two evident, sharp, apical teeth directed ventrocaudally (♂, ♀); pre-apical papillae very small, located close to tip. Hypoproct roundly subtriangular, setiferous knobs at caudal edge evident and well-separated (Fig. <xref ref-type="fig" rid="F15">15G</xref>).</p><p>Sterna sparsely setose, without modifications except for an evident, rounded, sparsely setose bulge directed anteroventrally between ♂ coxae 4 (Fig. <xref ref-type="fig" rid="F15">15I, J</xref>). A paramedian pair of evident, high tubercles in front of gonopod aperture. Legs rather long and slender, midbody ones ca. 1.2–1.3 (♂) or 0.8–0.9 (♀) times as long as body height, prefemora without modifications, ♂ tarsal brushes present until legs of segment 16.</p><p>Gonopods (Fig. <xref ref-type="fig" rid="F16">16</xref>) somewhat more complex than usual. Coxa long and slender, with a conspicuous, high, laterally densely setose, rounded tubercle (Fig. <xref ref-type="fig" rid="F16">16A, B</xref>, cxp). Femorite ca. 2 times as long as prefemoral (= strongly setose) part. Femorite slender, slightly curved and enlarged distad, “postfemoral” portion demarcated by an oblique lateral sulcus; solenophore with a tridentate tip, two subequal, rounded lobules (middle and ventral) and a shorter apicodorsal lobule; solenomere long and flagelliform, as usual.</p></tp:treatment-sec><tp:treatment-sec sec-type="remarks" id="SECID0ET5BI"><title>Remarks.</title><p>We assume the apicodorsal lobule of the solenophore to be broken off, considering the structure of the solenophore tip in the other <italic><tp:taxon-name><tp:taxon-name-part taxon-name-part-type="genus" reg="Orthomorpha">Orthomorpha</tp:taxon-name-part></tp:taxon-name></italic> spp.</p><p>The ecology of this species is very similar to that of <italic><tp:taxon-name><tp:taxon-name-part taxon-name-part-type="genus" reg="Orthomorpha">O.</tp:taxon-name-part> <tp:taxon-name-part taxon-name-part-type="species" reg="caramel">caramel</tp:taxon-name-part></tp:taxon-name></italic> sp. nov. These two species are syntopic and share the same microhabitats.</p><fig id="F16" position="float" orientation="portrait"><object-id xmlns:xlink="http://www.w3.org/1999/xlink" content-type="doi" xlink:type="simple">10.3897/zookeys.898.39265.figure16</object-id><object-id xmlns:xlink="http://www.w3.org/1999/xlink" content-type="arpha" xlink:type="simple">98FCF4AA-0D93-5E67-9271-848F90E9BE10</object-id><label>Figure 16.</label><caption><p><italic><tp:taxon-name><tp:taxon-name-part taxon-name-part-type="genus" reg="Orthomorpha">Orthomorpha</tp:taxon-name-part> <tp:taxon-name-part taxon-name-part-type="species" reg="vietnamica">vietnamica</tp:taxon-name-part></tp:taxon-name></italic> sp. nov., ♂ holotype, left gonopod <bold>A, B</bold> mesal and lateral views, respectively <bold>C, D</bold> tip of gonopod, submesal and sublateral views, respectively. Abbreviation: <bold>cxp</bold>, coxal tubercle. Scale bars: 0.5 mm.</p></caption><graphic xmlns:xlink="http://www.w3.org/1999/xlink" xlink:href="zookeys-898-121-g016.jpg" position="float" orientation="portrait" xlink:type="simple" id="oo_363871.jpg"><uri content-type="original_file" xlink:type="simple">https://binary.pensoft.net/fig/363871</uri></graphic></fig></tp:treatment-sec><tp:treatment-sec><!--Section generated to contain objects referenced in tp:taxon-treatment.--><fig id="F10" position="float" orientation="portrait"><object-id xmlns:xlink="http://www.w3.org/1999/xlink" content-type="doi" xlink:type="simple">10.3897/zookeys.898.39265.figure10</object-id><object-id xmlns:xlink="http://www.w3.org/1999/xlink" content-type="arpha" xlink:type="simple">9419A097-1A37-527F-BC24-0877484454DA</object-id><label>Figure 10.</label><caption><p><italic><tp:taxon-name><tp:taxon-name-part taxon-name-part-type="genus" reg="Orthomorpha">Orthomorpha</tp:taxon-name-part> <tp:taxon-name-part taxon-name-part-type="species" reg="rotundicollis">rotundicollis</tp:taxon-name-part></tp:taxon-name></italic> (Attems, 1937), <italic><tp:taxon-name><tp:taxon-name-part taxon-name-part-type="genus" reg="Orthomorpha"/><tp:taxon-name-part taxon-name-part-type="species" reg="subrotundicollis">subrotundicollis</tp:taxon-name-part></tp:taxon-name></italic> var. nov., ♂, left gonopod <bold>A, B</bold> mesal and lateral views, respectively <bold>C</bold> distal part, submesal view. Scale bars: 0.2 mm.</p></caption><graphic xmlns:xlink="http://www.w3.org/1999/xlink" xlink:href="zookeys-898-121-g010.jpg" position="float" orientation="portrait" xlink:type="simple" id="oo_363865.jpg"><uri content-type="original_file" xlink:type="simple">https://binary.pensoft.net/fig/363865</uri></graphic></fig></tp:treatment-sec><ref-list><ref id="B23"><mixed-citation xmlns:xlink="http://www.w3.org/1999/xlink" xlink:type="simple"><person-group><name name-style="western"><surname>Likhitrakarn</surname><given-names>N</given-names></name><name name-style="western"><surname>Golovatch</surname><given-names>SI</given-names></name><name name-style="western"><surname>Panha</surname><given-names>S</given-names></name></person-group> (<year>2011</year>) <article-title>Revision of the Southeast Asian millipede genus <italic><tp:taxon-name><tp:taxon-name-part taxon-name-part-type="genus">Orthomorpha</tp:taxon-name-part></tp:taxon-name></italic> Bollman, 1893, with the proposal of a new genus (<tp:taxon-name><tp:taxon-name-part taxon-name-part-type="class">Diplopoda</tp:taxon-name-part></tp:taxon-name>, <tp:taxon-name><tp:taxon-name-part taxon-name-part-type="order">Polydesmida</tp:taxon-name-part></tp:taxon-name>, <tp:taxon-name><tp:taxon-name-part taxon-name-part-type="family">Paradoxosomatidae</tp:taxon-name-part></tp:taxon-name>).</article-title><source>ZooKeys</source><volume>131</volume>: <fpage>1</fpage>–<lpage>161</lpage>. <ext-link xlink:type="simple" ext-link-type="doi" xlink:href="10.3897/zookeys.131.1921">https://doi.org/10.3897/zookeys.131.1921</ext-link></mixed-citation></ref></ref-list></tp:taxon-treatment>
